# Supplementary material for: Synthesis of Bis(Carboranyl)amides 1,1′-μ-(CH2NH(O)C(CH2)n-1,2-C2B10H11)2 (n = 0, 1) and Attempt of Synthesis of Gadolinium Bis(Dicarbollide)
Source: Molecules. 2021 Mar 2;26(5):1321. doi: 10.3390/molecules26051321 (PMC7958119; doi:10.3390/molecules26051321)
Supplement: Supplementary file 1 [file molecules-26-01321-s001.zip]

Archive with 2 entries (2 files):
- Gd+Carborane-SI(Rev).pdf
- siv10.cif
