# Supplementary material for: Synthesis of Bis(Carboranyl)amides 1,1′-μ-(CH2NH(O)C(CH2)n-1,2-C2B10H11)2 (n = 0, 1) and Attempt of Synthesis of Gadolinium Bis(Dicarbollide)
Source: Molecules. 2021 Mar 2;26(5):1321. doi: 10.3390/molecules26051321 (PMC7958119; doi:10.3390/molecules26051321)
Supplement: Supplementary file 1 [file molecules-26-01321-s001.zip › siv10.cif]

 
data_siv10
 
_audit_creation_method            SHELXL-2014/6
_chemical_name_systematic         ?
_chemical_name_common             ?
_chemical_melting_point           ?
_chemical_formula_moiety          
 'C8 H28 B20 N2 O2, C6 H14' 
_chemical_formula_sum
 'C14 H42 B20 N2 O2' 
_chemical_formula_weight          486.69

loop_
 _atom_type_symbol
 _atom_type_description
 _atom_type_scat_dispersion_real
 _atom_type_scat_dispersion_imag
 _atom_type_scat_source
 'C'  'C'   0.0033   0.0016
 'International Tables Vol C Tables 4.2.6.8 and 6.1.1.4'
 'H'  'H'   0.0000   0.0000
 'International Tables Vol C Tables 4.2.6.8 and 6.1.1.4'
 'B'  'B'   0.0013   0.0007
 'International Tables Vol C Tables 4.2.6.8 and 6.1.1.4'
 'N'  'N'   0.0061   0.0033
 'International Tables Vol C Tables 4.2.6.8 and 6.1.1.4'
 'O'  'O'   0.0106   0.0060
 'International Tables Vol C Tables 4.2.6.8 and 6.1.1.4'
 
_space_group_crystal_system       triclinic
_space_group_IT_number            2
_space_group_name_H-M_alt         'P -1'
_space_group_name_Hall            '-P 1'
 
_shelx_space_group_comment
;
The symmetry employed for this shelxl refinement is uniquely defined
by the following loop, which should always be used as a source of
symmetry information in preference to the above space-group names.
They are only intended as comments.
;
 
loop_
 _space_group_symop_operation_xyz
 'x, y, z'
 '-x, -y, -z'
 
_cell_length_a                    9.6759(11)
_cell_length_b                    10.3862(12)
_cell_length_c                    16.0979(17)
_cell_angle_alpha                 105.859(3)
_cell_angle_beta                  104.585(2)
_cell_angle_gamma                 90.158(3)
_cell_volume                      1501.6(3)
_cell_formula_units_Z             2
_cell_measurement_temperature     120(2)
_cell_measurement_reflns_used     4500
_cell_measurement_theta_min       2.25
_cell_measurement_theta_max       27.73
 
_exptl_crystal_description        plate
_exptl_crystal_colour             pale-yellow
_exptl_crystal_density_meas       ?
_exptl_crystal_density_method     ?
_exptl_crystal_density_diffrn     1.076          
_exptl_crystal_F_000              512
_exptl_transmission_factor_min    ?
_exptl_transmission_factor_max    ?
_exptl_crystal_size_max           0.28
_exptl_crystal_size_mid           0.16
_exptl_crystal_size_min           0.06
_exptl_absorpt_coefficient_mu     0.056
_shelx_estimated_absorpt_T_min    ?
_shelx_estimated_absorpt_T_max    ?
_exptl_absorpt_correction_type    none
_exptl_absorpt_correction_T_min   ?
_exptl_absorpt_correction_T_max   ?
_exptl_absorpt_process_details    ?
_exptl_absorpt_special_details    ?
_diffrn_ambient_temperature       120(2)
_diffrn_radiation_wavelength      0.71073
_diffrn_radiation_type            MoK\a
_diffrn_source                    'sealed tube'
_diffrn_measurement_device_type   'Bruker APEX-II CCD' 
_diffrn_measurement_method        '\f and \w scans' 
_diffrn_detector_area_resol_mean  ?
_diffrn_reflns_number             21441
_diffrn_reflns_av_unetI/netI      0.0568
_diffrn_reflns_av_R_equivalents   0.0475
_diffrn_reflns_limit_h_min        -12
_diffrn_reflns_limit_h_max        12
_diffrn_reflns_limit_k_min        -13
_diffrn_reflns_limit_k_max        13
_diffrn_reflns_limit_l_min        -21
_diffrn_reflns_limit_l_max        21
_diffrn_reflns_theta_min          2.044
_diffrn_reflns_theta_max          27.983
_diffrn_reflns_theta_full         25.242
_diffrn_measured_fraction_theta_max   0.996
_diffrn_measured_fraction_theta_full  0.999
_diffrn_reflns_Laue_measured_fraction_max    0.996
_diffrn_reflns_Laue_measured_fraction_full   0.999
_diffrn_reflns_point_group_measured_fraction_max   0.996
_diffrn_reflns_point_group_measured_fraction_full  0.999
_reflns_number_total              7214
_reflns_number_gt                 4938
_reflns_threshold_expression      'I > 2\s(I)'
_reflns_Friedel_coverage          0.000
_reflns_Friedel_fraction_max      .
_reflns_Friedel_fraction_full     .
 
_reflns_special_details
;
 Reflections were merged by SHELXL according to the crystal
 class for the calculation of statistics and refinement.
 
 _reflns_Friedel_fraction is defined as the number of unique
 Friedel pairs measured divided by the number that would be
 possible theoretically, ignoring centric projections and
 systematic absences.
;
 
_computing_data_collection        'APEX (Bruker, 2014)' 
_computing_cell_refinement        'SAINT (Bruker, 2014)' 
_computing_data_reduction         'SAINT (Bruker, 2014)'
_computing_structure_solution   'SHELXL-2014/6 (Sheldrick, 2014)'
_computing_structure_refinement 'SHELXL-2014/6 (Sheldrick, 2014)'
_computing_molecular_graphics   'SHELXL-2014/6 (Sheldrick, 2014)'
_computing_publication_material   
'SHELXL-2014/6 (Sheldrick, 2014) and PLATON (Spek, 2015)'
_refine_special_details           ?
_refine_ls_structure_factor_coef  Fsqd
_refine_ls_matrix_type            full
_refine_ls_weighting_scheme       calc
_refine_ls_weighting_details
'w=1/[\s^2^(Fo^2^)+(0.1351P)^2^+0.4841P] where P=(Fo^2^+2Fc^2^)/3'
_atom_sites_solution_primary      direct
_atom_sites_solution_secondary    difmap
_atom_sites_solution_hydrogens    mixed
_refine_ls_hydrogen_treatment     constr
_refine_ls_extinction_method      none
_refine_ls_extinction_coef        .
_refine_ls_number_reflns          7214
_refine_ls_number_parameters      366
_refine_ls_number_restraints      4
_refine_ls_R_factor_all           0.1059
_refine_ls_R_factor_gt            0.0763
_refine_ls_wR_factor_ref          0.2388
_refine_ls_wR_factor_gt           0.2090
_refine_ls_goodness_of_fit_ref    1.047
_refine_ls_restrained_S_all       1.049
_refine_ls_shift/su_max           0.001
_refine_ls_shift/su_mean          0.000
 
loop_
 _atom_site_label
 _atom_site_type_symbol
 _atom_site_fract_x
 _atom_site_fract_y
 _atom_site_fract_z
 _atom_site_U_iso_or_equiv
 _atom_site_adp_type
 _atom_site_occupancy
 _atom_site_site_symmetry_order  
 _atom_site_calc_flag
 _atom_site_refinement_flags_posn
 _atom_site_refinement_flags_adp
 _atom_site_refinement_flags_occupancy
 _atom_site_disorder_assembly
 _atom_site_disorder_group
O1 O 0.92138(14) 0.33278(15) 0.41103(13) 0.0406(4) Uani 1 1 d . . . . .
O1' O 0.59145(14) 0.52578(15) 0.62495(13) 0.0424(4) Uani 1 1 d . . . . .
N1 N 0.70403(16) 0.42128(16) 0.40233(13) 0.0314(4) Uani 1 1 d . . . . .
H1 H 0.6112 0.4012 0.3892 0.038 Uiso 1 1 calc R U . . .
N1' N 0.79199(17) 0.58719(17) 0.59002(14) 0.0361(5) Uani 1 1 d . . . . .
H1' H 0.8862 0.5916 0.6052 0.043 Uiso 1 1 calc R U . . .
C3 C 0.7901(2) 0.3212(2) 0.39605(15) 0.0294(5) Uani 1 1 d . . . . .
C3' C 0.7225(2) 0.53398(18) 0.63632(16) 0.0328(5) Uani 1 1 d . . . . .
C4 C 0.7561(2) 0.5629(2) 0.42992(18) 0.0382(6) Uani 1 1 d . . . . .
H4A H 0.7123 0.6044 0.3819 0.046 Uiso 1 1 calc R U . . .
H4B H 0.8613 0.5699 0.4390 0.046 Uiso 1 1 calc R U . . .
C4' C 0.7200(2) 0.6383(2) 0.51576(19) 0.0414(6) Uani 1 1 d . . . . .
H4'A H 0.7494 0.7349 0.5301 0.050 Uiso 1 1 calc R U . . .
H4'B H 0.6151 0.6289 0.5072 0.050 Uiso 1 1 calc R U . . .
C1 C 0.71278(18) 0.18145(18) 0.36726(13) 0.0234(4) Uani 1 1 d . . . . .
C2 C 0.81052(19) 0.05807(19) 0.33669(14) 0.0262(4) Uani 1 1 d . . . . .
H2 H 0.9245 0.0794 0.3376 0.031 Uiso 1 1 calc R U . . .
B3 B 0.7741(2) 0.0841(2) 0.43914(15) 0.0240(4) Uani 1 1 d . . . . .
H3 H 0.8546 0.1196 0.5057 0.029 Uiso 1 1 calc R U . . .
B4 B 0.5963(2) 0.1368(2) 0.42014(15) 0.0230(4) Uani 1 1 d . . . . .
H4 H 0.5596 0.2077 0.4751 0.028 Uiso 1 1 calc R U . . .
B5 B 0.5370(2) 0.1435(2) 0.30685(16) 0.0260(5) Uani 1 1 d . . . . .
H5 H 0.4613 0.2185 0.2880 0.031 Uiso 1 1 calc R U . . .
B6 B 0.6790(2) 0.0966(2) 0.25413(16) 0.0303(5) Uani 1 1 d . . . . .
H6 H 0.6985 0.1405 0.2015 0.036 Uiso 1 1 calc R U . . .
B7 B 0.7690(2) -0.0800(2) 0.36543(16) 0.0262(5) Uani 1 1 d . . . . .
H7 H 0.8469 -0.1534 0.3840 0.031 Uiso 1 1 calc R U . . .
B8 B 0.6278(2) -0.0335(2) 0.41805(16) 0.0263(5) Uani 1 1 d . . . . .
H8 H 0.6107 -0.0768 0.4716 0.032 Uiso 1 1 calc R U . . .
B9 B 0.4808(2) 0.0031(2) 0.33646(16) 0.0266(5) Uani 1 1 d . . . . .
H9 H 0.3668 -0.0160 0.3366 0.032 Uiso 1 1 calc R U . . .
B10 B 0.5328(2) -0.0211(2) 0.23430(16) 0.0307(5) Uani 1 1 d . . . . .
H10 H 0.4533 -0.0560 0.1672 0.037 Uiso 1 1 calc R U . . .
B11 B 0.7112(2) -0.0724(2) 0.25267(16) 0.0304(5) Uani 1 1 d . . . . .
H11 H 0.7513 -0.1403 0.1981 0.036 Uiso 1 1 calc R U . . .
B12 B 0.5883(2) -0.1306(2) 0.30308(16) 0.0288(5) Uani 1 1 d . . . . .
H12 H 0.5450 -0.2381 0.2811 0.035 Uiso 1 1 calc R U . . .
C1' C 0.81840(19) 0.47941(19) 0.70692(15) 0.0305(5) Uani 1 1 d . . . . .
C2' C 0.7398(2) 0.4362(2) 0.77546(15) 0.0340(5) Uani 1 1 d . . . . .
H2' H 0.6233 0.4503 0.7694 0.041 Uiso 1 1 calc R U . . .
B3' B 0.7803(2) 0.3104(2) 0.69297(16) 0.0287(5) Uani 1 1 d . . . . .
H3' H 0.7004 0.2416 0.6347 0.034 Uiso 1 1 calc R U . . .
B4' B 0.9468(2) 0.3735(2) 0.68423(17) 0.0293(5) Uani 1 1 d . . . . .
H4' H 0.9771 0.3449 0.6192 0.035 Uiso 1 1 calc R U . . .
B5' B 0.9929(2) 0.5383(2) 0.76016(18) 0.0370(6) Uani 1 1 d . . . . .
H5' H 1.0532 0.6172 0.7447 0.044 Uiso 1 1 calc R U . . .
B6' B 0.8541(3) 0.5792(3) 0.81707(19) 0.0422(7) Uani 1 1 d . . . . .
H6' H 0.8213 0.6839 0.8387 0.051 Uiso 1 1 calc R U . . .
B7' B 0.8059(3) 0.2994(3) 0.80405(17) 0.0347(6) Uani 1 1 d . . . . .
H7' H 0.7428 0.2217 0.8187 0.042 Uiso 1 1 calc R U . . .
B8' B 0.9435(2) 0.2586(2) 0.74760(16) 0.0320(5) Uani 1 1 d . . . . .
H8' H 0.9730 0.1529 0.7250 0.038 Uiso 1 1 calc R U . . .
B9' B 1.0750(2) 0.3991(3) 0.78945(17) 0.0356(6) Uani 1 1 d . . . . .
H9' H 1.1913 0.3857 0.7944 0.043 Uiso 1 1 calc R U . . .
B10' B 1.0176(3) 0.5266(3) 0.87113(19) 0.0434(7) Uani 1 1 d . . . . .
H10' H 1.0952 0.5975 0.9296 0.052 Uiso 1 1 calc R U . . .
B11' B 0.8512(3) 0.4627(3) 0.87987(18) 0.0424(7) Uani 1 1 d . . . . .
H11' H 0.8175 0.4911 0.9437 0.051 Uiso 1 1 calc R U . . .
B12' B 0.9890(3) 0.3529(3) 0.86356(18) 0.0398(6) Uani 1 1 d . . . . .
H12' H 1.0489 0.3093 0.9174 0.048 Uiso 1 1 calc R U . . .
C1S C 1.0512(4) 1.0094(4) 1.0421(3) 0.0834(12) Uani 1 1 d D . . . .
H1SA H 1.0876 0.9243 1.0448 0.100 Uiso 0.728(7) 1 d R U P A 1
H1SB H 1.1300 1.0682 1.0449 0.100 Uiso 0.728(7) 1 d R U P A 1
H1SC H 1.0886 0.9272 1.0508 0.100 Uiso 0.272(7) 1 d R U P A 2
H1SD H 1.1279 1.0755 1.0525 0.100 Uiso 0.272(7) 1 d R U P A 2
C2S C 0.9946(4) 1.0685(4) 1.1268(3) 0.0520(11) Uani 0.728(7) 1 d D . P A 1
H2SA H 0.9575 1.1566 1.1246 0.062 Uiso 0.728(7) 1 calc R U P A 1
H2SB H 0.9133 1.0082 1.1243 0.062 Uiso 0.728(7) 1 calc R U P A 1
C3S C 1.1040(4) 1.0869(3) 1.2146(3) 0.0511(11) Uani 0.728(7) 1 d . . P A 1
H3SA H 1.0642 1.1357 1.2635 0.077 Uiso 0.728(7) 1 calc R U P A 1
H3SB H 1.1897 1.1382 1.2154 0.077 Uiso 0.728(7) 1 calc R U P A 1
H3SC H 1.1296 0.9989 1.2223 0.077 Uiso 0.728(7) 1 calc R U P A 1
C2S' C 0.944(2) 1.060(6) 1.0954(13) 0.31(3) Uiso 0.272(7) 1 d D . P A 2
H2SC H 0.9712 1.1521 1.1354 0.377 Uiso 0.272(7) 1 d R U P A 2
H2SD H 0.9376 1.0046 1.1358 0.377 Uiso 0.272(7) 1 d R U P A 2
C3S' C 0.7900(18) 1.053(3) 1.034(2) 0.205(14) Uiso 0.272(7) 1 d D . P A 2
H3SD H 0.7951 1.0451 0.9727 0.308 Uiso 0.272(7) 1 calc R U P A 2
H3SE H 0.7442 1.1344 1.0561 0.308 Uiso 0.272(7) 1 calc R U P A 2
H3SF H 0.7338 0.9743 1.0340 0.308 Uiso 0.272(7) 1 calc R U P A 2
C4S C 0.5254(4) 0.5730(4) 1.0123(3) 0.0917(13) Uani 1 1 d . . . . .
H4SA H 0.4799 0.6238 1.0586 0.110 Uiso 1 1 calc R U . . .
H4SB H 0.6301 0.5822 1.0397 0.110 Uiso 1 1 calc R U . . .
C5S C 0.4969(4) 0.6372(6) 0.9381(3) 0.1018(15) Uani 1 1 d . . . . .
H5SA H 0.3941 0.6352 0.9142 0.122 Uiso 0.869(9) 1 d R U P B 3
H5SB H 0.5353 0.5840 0.8906 0.122 Uiso 0.869(9) 1 d R U P B 3
H5SC H 0.5797 0.6949 0.9436 0.122 Uiso 0.131(9) 1 d R U P B 4
H5SD H 0.4156 0.6912 0.9400 0.122 Uiso 0.131(9) 1 d R U P B 4
C6S C 0.5614(6) 0.7843(6) 0.9647(4) 0.1002(19) Uani 0.869(9) 1 d . . P B 3
H6SA H 0.5247 0.8392 1.0133 0.150 Uiso 0.869(9) 1 calc R U P B 3
H6SB H 0.5343 0.8198 0.9128 0.150 Uiso 0.869(9) 1 calc R U P B 3
H6SC H 0.6660 0.7867 0.9848 0.150 Uiso 0.869(9) 1 calc R U P B 3
C6S' C 0.468(3) 0.524(4) 0.8500(19) 0.086(11) Uani 0.131(9) 1 d . . P B 4
H6SD H 0.5468 0.4651 0.8525 0.129 Uiso 0.131(9) 1 calc R U P B 4
H36E H 0.4600 0.5628 0.8001 0.129 Uiso 0.131(9) 1 calc R U P B 4
H6SF H 0.3781 0.4719 0.8413 0.129 Uiso 0.131(9) 1 calc R U P B 4
 
loop_
 _atom_site_aniso_label
 _atom_site_aniso_U_11
 _atom_site_aniso_U_22
 _atom_site_aniso_U_33
 _atom_site_aniso_U_23
 _atom_site_aniso_U_13
 _atom_site_aniso_U_12
O1 0.0135(7) 0.0333(8) 0.0807(12) 0.0265(8) 0.0113(7) 0.0012(6)
O1' 0.0134(7) 0.0330(8) 0.0794(13) 0.0146(8) 0.0112(7) 0.0020(6)
N1 0.0127(7) 0.0256(8) 0.0583(12) 0.0172(8) 0.0079(7) -0.0004(6)
N1' 0.0132(7) 0.0249(8) 0.0668(13) 0.0092(8) 0.0087(8) -0.0007(6)
C3 0.0163(9) 0.0287(10) 0.0475(13) 0.0192(9) 0.0069(8) -0.0001(7)
C3' 0.0163(9) 0.0184(9) 0.0563(14) -0.0008(8) 0.0087(9) -0.0006(7)
C4 0.0199(9) 0.0263(10) 0.0745(17) 0.0257(10) 0.0107(10) 0.0000(8)
C4' 0.0182(9) 0.0209(9) 0.0856(19) 0.0186(10) 0.0106(10) 0.0017(7)
C1 0.0134(8) 0.0255(9) 0.0346(11) 0.0120(8) 0.0082(7) 0.0025(7)
C2 0.0173(9) 0.0308(10) 0.0350(11) 0.0131(8) 0.0108(8) 0.0056(7)
B3 0.0190(10) 0.0241(10) 0.0307(11) 0.0102(8) 0.0070(8) 0.0034(8)
B4 0.0159(9) 0.0228(10) 0.0316(11) 0.0069(8) 0.0097(8) 0.0002(7)
B5 0.0140(9) 0.0301(11) 0.0351(12) 0.0116(9) 0.0059(8) 0.0021(8)
B6 0.0233(11) 0.0409(13) 0.0312(12) 0.0142(10) 0.0107(9) 0.0064(9)
B7 0.0214(10) 0.0239(10) 0.0347(12) 0.0082(8) 0.0100(9) 0.0041(8)
B8 0.0230(10) 0.0222(10) 0.0356(12) 0.0071(8) 0.0123(9) 0.0003(8)
B9 0.0177(10) 0.0244(10) 0.0368(12) 0.0049(9) 0.0097(9) -0.0019(8)
B10 0.0213(10) 0.0366(12) 0.0304(12) 0.0052(9) 0.0046(9) 0.0017(9)
B11 0.0262(11) 0.0347(12) 0.0305(12) 0.0059(9) 0.0114(9) 0.0055(9)
B12 0.0233(11) 0.0248(10) 0.0357(12) 0.0033(9) 0.0088(9) 0.0005(8)
C1' 0.0155(9) 0.0221(9) 0.0453(12) -0.0069(8) 0.0107(8) -0.0020(7)
C2' 0.0187(9) 0.0336(11) 0.0400(12) -0.0072(9) 0.0098(8) -0.0018(8)
B3' 0.0188(10) 0.0222(10) 0.0367(12) -0.0039(9) 0.0059(9) -0.0010(8)
B4' 0.0135(9) 0.0269(11) 0.0394(13) -0.0036(9) 0.0067(8) 0.0015(8)
B5' 0.0144(10) 0.0343(12) 0.0478(15) -0.0097(10) 0.0058(9) -0.0064(9)
B6' 0.0251(12) 0.0332(13) 0.0508(16) -0.0178(11) 0.0112(11) -0.0066(10)
B7' 0.0237(11) 0.0381(13) 0.0348(13) -0.0016(10) 0.0073(9) -0.0015(9)
B8' 0.0215(11) 0.0336(12) 0.0339(12) -0.0003(9) 0.0055(9) 0.0023(9)
B9' 0.0170(10) 0.0402(13) 0.0386(14) -0.0023(10) 0.0028(9) -0.0016(9)
B10' 0.0255(12) 0.0445(15) 0.0423(15) -0.0126(11) 0.0045(10) -0.0082(10)
B11' 0.0271(12) 0.0473(15) 0.0382(14) -0.0130(11) 0.0099(10) -0.0044(11)
B12' 0.0227(11) 0.0506(15) 0.0339(13) -0.0037(11) 0.0030(10) -0.0030(10)
C1S 0.079(3) 0.0489(17) 0.123(3) 0.005(2) 0.048(2) -0.0107(17)
C2S 0.044(2) 0.0347(18) 0.078(3) 0.0072(17) 0.0252(19) -0.0085(14)
C3S 0.059(2) 0.0358(18) 0.067(3) 0.0201(16) 0.0245(19) -0.0033(15)
C4S 0.067(2) 0.140(4) 0.077(3) 0.032(3) 0.033(2) 0.016(2)
C5S 0.061(2) 0.154(5) 0.086(3) 0.028(3) 0.018(2) 0.030(3)
C6S 0.101(4) 0.118(5) 0.082(3) 0.035(3) 0.019(3) -0.002(3)
C6S' 0.049(15) 0.14(3) 0.071(19) 0.019(17) 0.028(13) 0.004(15)
 
_geom_special_details
;
 All esds (except the esd in the dihedral angle between two l.s. planes)
 are estimated using the full covariance matrix.  The cell esds are taken
 into account individually in the estimation of esds in distances, angles
 and torsion angles; correlations between esds in cell parameters are only
 used when they are defined by crystal symmetry.  An approximate (isotropic)
 treatment of cell esds is used for estimating esds involving l.s. planes.
;
 
loop_
 _geom_bond_atom_site_label_1
 _geom_bond_atom_site_label_2
 _geom_bond_distance
 _geom_bond_site_symmetry_2
 _geom_bond_publ_flag
O1 C3 1.231(2) . ?
O1' C3' 1.234(2) . ?
N1 C3 1.332(3) . ?
N1 C4 1.463(2) . ?
N1 H1 0.8800 . ?
N1' C3' 1.337(3) . ?
N1' C4' 1.458(3) . ?
N1' H1' 0.8800 . ?
C3 C1 1.527(3) . ?
C3' C1' 1.516(3) . ?
C4 C4' 1.516(4) . ?
C4 H4A 0.9900 . ?
C4 H4B 0.9900 . ?
C4' H4'A 0.9900 . ?
C4' H4'B 0.9900 . ?
C1 C2 1.636(3) . ?
C1 B4 1.704(3) . ?
C1 B5 1.717(3) . ?
C1 B3 1.735(3) . ?
C1 B6 1.738(3) . ?
C2 B7 1.698(3) . ?
C2 B11 1.710(3) . ?
C2 B3 1.723(3) . ?
C2 B6 1.728(3) . ?
C2 H2 1.1200 . ?
B3 B8 1.770(3) . ?
B3 B7 1.783(3) . ?
B3 B4 1.784(3) . ?
B3 H3 1.1200 . ?
B4 B8 1.789(3) . ?
B4 B5 1.790(3) . ?
B4 B9 1.790(3) . ?
B4 H4 1.1200 . ?
B5 B9 1.776(3) . ?
B5 B10 1.781(3) . ?
B5 B6 1.792(3) . ?
B5 H5 1.1200 . ?
B6 B10 1.774(3) . ?
B6 B11 1.778(3) . ?
B6 H6 1.1200 . ?
B7 B12 1.779(3) . ?
B7 B8 1.783(3) . ?
B7 B11 1.784(3) . ?
B7 H7 1.1200 . ?
B8 B12 1.791(3) . ?
B8 B9 1.797(3) . ?
B8 H8 1.1200 . ?
B9 B12 1.784(3) . ?
B9 B10 1.792(3) . ?
B9 H9 1.1200 . ?
B10 B11 1.785(3) . ?
B10 B12 1.789(3) . ?
B10 H10 1.1200 . ?
B11 B12 1.785(3) . ?
B11 H11 1.1200 . ?
B12 H12 1.1200 . ?
C1' C2' 1.640(3) . ?
C1' B4' 1.704(3) . ?
C1' B5' 1.714(3) . ?
C1' B3' 1.734(3) . ?
C1' B6' 1.739(3) . ?
C2' B7' 1.690(4) . ?
C2' B11' 1.702(4) . ?
C2' B3' 1.715(3) . ?
C2' B6' 1.718(3) . ?
C2' H2' 1.1200 . ?
B3' B8' 1.767(3) . ?
B3' B7' 1.778(4) . ?
B3' B4' 1.790(3) . ?
B3' H3' 1.1200 . ?
B4' B8' 1.775(4) . ?
B4' B9' 1.781(3) . ?
B4' B5' 1.789(3) . ?
B4' H4' 1.1200 . ?
B5' B9' 1.771(4) . ?
B5' B10' 1.780(4) . ?
B5' B6' 1.798(3) . ?
B5' H5' 1.1200 . ?
B6' B10' 1.770(4) . ?
B6' B11' 1.781(5) . ?
B6' H6' 1.1200 . ?
B7' B11' 1.776(3) . ?
B7' B8' 1.783(3) . ?
B7' B12' 1.792(3) . ?
B7' H7' 1.1200 . ?
B8' B9' 1.795(3) . ?
B8' B12' 1.795(3) . ?
B8' H8' 1.1200 . ?
B9' B12' 1.777(4) . ?
B9' B10' 1.792(4) . ?
B9' H9' 1.1200 . ?
B10' B12' 1.790(4) . ?
B10' B11' 1.792(4) . ?
B10' H10' 1.1200 . ?
B11' B12' 1.780(4) . ?
B11' H11' 1.1200 . ?
B12' H12' 1.1200 . ?
C1S C1S 1.427(8) 2_777 ?
C1S C2S' 1.511(19) . ?
C1S C2S 1.567(6) . ?
C1S H1SA 0.9600 . ?
C1S H1SB 0.9600 . ?
C1S H1SC 0.9600 . ?
C1S H1SD 0.9600 . ?
C2S C3S 1.501(6) . ?
C2S H2SA 0.9900 . ?
C2S H2SB 0.9900 . ?
C3S H3SA 0.9800 . ?
C3S H3SB 0.9800 . ?
C3S H3SC 0.9800 . ?
C2S' C3S' 1.559(17) . ?
C2S' H2SC 0.9901 . ?
C2S' H2SD 0.9901 . ?
C3S' H3SD 0.9800 . ?
C3S' H3SE 0.9800 . ?
C3S' H3SF 0.9800 . ?
C4S C5S 1.489(6) . ?
C4S C4S 1.506(9) 2_667 ?
C4S H4SA 0.9900 . ?
C4S H4SB 0.9900 . ?
C5S C6S' 1.54(3) . ?
C5S C6S 1.552(7) . ?
C5S H5SA 0.9700 . ?
C5S H5SB 0.9700 . ?
C5S H5SC 0.9697 . ?
C5S H5SD 0.9701 . ?
C6S H6SA 0.9800 . ?
C6S H6SB 0.9800 . ?
C6S H6SC 0.9800 . ?
C6S' H6SD 0.9800 . ?
C6S' H36E 0.9800 . ?
C6S' H6SF 0.9800 . ?
 
loop_
 _geom_angle_atom_site_label_1
 _geom_angle_atom_site_label_2
 _geom_angle_atom_site_label_3
 _geom_angle
 _geom_angle_site_symmetry_1
 _geom_angle_site_symmetry_3
 _geom_angle_publ_flag
C3 N1 C4 123.29(16) . . ?
C3 N1 H1 118.4 . . ?
C4 N1 H1 118.4 . . ?
C3' N1' C4' 123.51(17) . . ?
C3' N1' H1' 118.2 . . ?
C4' N1' H1' 118.2 . . ?
O1 C3 N1 126.05(18) . . ?
O1 C3 C1 119.55(17) . . ?
N1 C3 C1 114.40(16) . . ?
O1' C3' N1' 125.5(2) . . ?
O1' C3' C1' 120.0(2) . . ?
N1' C3' C1' 114.57(17) . . ?
N1 C4 C4' 111.20(17) . . ?
N1 C4 H4A 109.4 . . ?
C4' C4 H4A 109.4 . . ?
N1 C4 H4B 109.4 . . ?
C4' C4 H4B 109.4 . . ?
H4A C4 H4B 108.0 . . ?
N1' C4' C4 111.17(17) . . ?
N1' C4' H4'A 109.4 . . ?
C4 C4' H4'A 109.4 . . ?
N1' C4' H4'B 109.4 . . ?
C4 C4' H4'B 109.4 . . ?
H4'A C4' H4'B 108.0 . . ?
C3 C1 C2 114.65(14) . . ?
C3 C1 B4 123.15(16) . . ?
C2 C1 B4 111.02(14) . . ?
C3 C1 B5 124.11(15) . . ?
C2 C1 B5 110.92(15) . . ?
B4 C1 B5 63.07(12) . . ?
C3 C1 B3 114.66(15) . . ?
C2 C1 B3 61.38(12) . . ?
B4 C1 B3 62.48(12) . . ?
B5 C1 B3 114.65(14) . . ?
C3 C1 B6 115.65(16) . . ?
C2 C1 B6 61.54(12) . . ?
B4 C1 B6 114.94(14) . . ?
B5 C1 B6 62.49(12) . . ?
B3 C1 B6 114.83(15) . . ?
C1 C2 B7 112.02(14) . . ?
C1 C2 B11 111.82(15) . . ?
B7 C2 B11 63.10(13) . . ?
C1 C2 B3 62.16(12) . . ?
B7 C2 B3 62.83(12) . . ?
B11 C2 B3 115.51(15) . . ?
C1 C2 B6 62.15(12) . . ?
B7 C2 B6 114.98(15) . . ?
B11 C2 B6 62.26(14) . . ?
B3 C2 B6 116.01(14) . . ?
C1 C2 H2 120.3 . . ?
B7 C2 H2 118.2 . . ?
B11 C2 H2 118.3 . . ?
B3 C2 H2 116.6 . . ?
B6 C2 H2 117.1 . . ?
C2 B3 C1 56.46(11) . . ?
C2 B3 B8 104.09(15) . . ?
C1 B3 B8 104.27(15) . . ?
C2 B3 B7 57.92(12) . . ?
C1 B3 B7 103.58(15) . . ?
B8 B3 B7 60.24(12) . . ?
C2 B3 B4 103.45(15) . . ?
C1 B3 B4 57.92(11) . . ?
B8 B3 B4 60.45(12) . . ?
B7 B3 B4 107.88(15) . . ?
C2 B3 H3 125.5 . . ?
C1 B3 H3 125.3 . . ?
B8 B3 H3 122.8 . . ?
B7 B3 H3 122.4 . . ?
B4 B3 H3 122.4 . . ?
C1 B4 B3 59.60(11) . . ?
C1 B4 B8 104.73(14) . . ?
B3 B4 B8 59.38(11) . . ?
C1 B4 B5 58.81(11) . . ?
B3 B4 B5 108.81(15) . . ?
B8 B4 B5 107.92(15) . . ?
C1 B4 B9 104.44(15) . . ?
B3 B4 B9 107.98(15) . . ?
B8 B4 B9 60.29(12) . . ?
B5 B4 B9 59.49(12) . . ?
C1 B4 H4 124.5 . . ?
B3 B4 H4 121.1 . . ?
B8 B4 H4 122.6 . . ?
B5 B4 H4 121.4 . . ?
B9 B4 H4 122.6 . . ?
C1 B5 B9 104.51(15) . . ?
C1 B5 B10 104.79(14) . . ?
B9 B5 B10 60.52(13) . . ?
C1 B5 B4 58.12(11) . . ?
B9 B5 B4 60.26(12) . . ?
B10 B5 B4 108.58(16) . . ?
C1 B5 B6 59.33(12) . . ?
B9 B5 B6 108.18(16) . . ?
B10 B5 B6 59.55(13) . . ?
B4 B5 B6 108.27(15) . . ?
C1 B5 H5 124.9 . . ?
B9 B5 H5 122.2 . . ?
B10 B5 H5 122.2 . . ?
B4 B5 H5 121.3 . . ?
B6 B5 H5 121.3 . . ?
C2 B6 C1 56.31(11) . . ?
C2 B6 B10 104.13(16) . . ?
C1 B6 B10 104.19(15) . . ?
C2 B6 B11 58.37(13) . . ?
C1 B6 B11 104.02(16) . . ?
B10 B6 B11 60.33(13) . . ?
C2 B6 B5 103.35(15) . . ?
C1 B6 B5 58.18(12) . . ?
B10 B6 B5 59.90(13) . . ?
B11 B6 B5 107.79(16) . . ?
C2 B6 H6 125.4 . . ?
C1 B6 H6 125.2 . . ?
B10 B6 H6 123.0 . . ?
B11 B6 H6 122.1 . . ?
B5 B6 H6 122.6 . . ?
C2 B7 B12 104.56(16) . . ?
C2 B7 B8 104.53(15) . . ?
B12 B7 B8 60.40(12) . . ?
C2 B7 B3 59.25(12) . . ?
B12 B7 B3 108.21(15) . . ?
B8 B7 B3 59.50(12) . . ?
C2 B7 B11 58.77(13) . . ?
B12 B7 B11 60.16(13) . . ?
B8 B7 B11 108.67(16) . . ?
B3 B7 B11 108.98(15) . . ?
C2 B7 H7 124.9 . . ?
B12 B7 H7 122.3 . . ?
B8 B7 H7 122.4 . . ?
B3 B7 H7 121.1 . . ?
B11 B7 H7 120.9 . . ?
B3 B8 B7 60.25(12) . . ?
B3 B8 B4 60.17(11) . . ?
B7 B8 B4 107.67(15) . . ?
B3 B8 B12 108.24(15) . . ?
B7 B8 B12 59.68(12) . . ?
B4 B8 B12 107.48(16) . . ?
B3 B8 B9 108.29(15) . . ?
B7 B8 B9 107.34(16) . . ?
B4 B8 B9 59.88(12) . . ?
B12 B8 B9 59.61(13) . . ?
B3 B8 H8 121.2 . . ?
B7 B8 H8 122.0 . . ?
B4 B8 H8 121.9 . . ?
B12 B8 H8 122.0 . . ?
B9 B8 H8 122.0 . . ?
B5 B9 B12 107.89(15) . . ?
B5 B9 B4 60.25(12) . . ?
B12 B9 B4 107.78(15) . . ?
B5 B9 B10 59.87(13) . . ?
B12 B9 B10 60.04(13) . . ?
B4 B9 B10 108.05(15) . . ?
B5 B9 B8 108.16(14) . . ?
B12 B9 B8 60.03(13) . . ?
B4 B9 B8 59.83(12) . . ?
B10 B9 B8 108.18(15) . . ?
B5 B9 H9 121.7 . . ?
B12 B9 H9 121.8 . . ?
B4 B9 H9 121.8 . . ?
B10 B9 H9 121.7 . . ?
B8 B9 H9 121.6 . . ?
B6 B10 B5 60.55(13) . . ?
B6 B10 B11 59.94(13) . . ?
B5 B10 B11 107.99(15) . . ?
B6 B10 B12 108.01(16) . . ?
B5 B10 B12 107.44(16) . . ?
B11 B10 B12 59.94(13) . . ?
B6 B10 B9 108.25(16) . . ?
B5 B10 B9 59.60(12) . . ?
B11 B10 B9 107.77(16) . . ?
B12 B10 B9 59.75(13) . . ?
B6 B10 H10 121.4 . . ?
B5 B10 H10 121.8 . . ?
B11 B10 H10 121.8 . . ?
B12 B10 H10 122.0 . . ?
B9 B10 H10 121.9 . . ?
C2 B11 B6 59.36(13) . . ?
C2 B11 B7 58.13(12) . . ?
B6 B11 B7 108.46(16) . . ?
C2 B11 B10 104.43(16) . . ?
B6 B11 B10 59.74(13) . . ?
B7 B11 B10 108.05(16) . . ?
C2 B11 B12 103.77(16) . . ?
B6 B11 B12 108.02(16) . . ?
B7 B11 B12 59.78(13) . . ?
B10 B11 B12 60.15(13) . . ?
C2 B11 H11 125.2 . . ?
B6 B11 H11 121.0 . . ?
B7 B11 H11 121.5 . . ?
B10 B11 H11 122.4 . . ?
B12 B11 H11 122.7 . . ?
B7 B12 B9 108.13(15) . . ?
B7 B12 B11 60.06(13) . . ?
B9 B12 B11 108.12(16) . . ?
B7 B12 B10 108.08(15) . . ?
B9 B12 B10 60.22(13) . . ?
B11 B12 B10 59.91(13) . . ?
B7 B12 B8 59.92(12) . . ?
B9 B12 B8 60.36(13) . . ?
B11 B12 B8 108.21(15) . . ?
B10 B12 B8 108.58(15) . . ?
B7 B12 H12 121.8 . . ?
B9 B12 H12 121.5 . . ?
B11 B12 H12 121.7 . . ?
B10 B12 H12 121.5 . . ?
B8 B12 H12 121.4 . . ?
C3' C1' C2' 115.56(16) . . ?
C3' C1' B4' 122.30(18) . . ?
C2' C1' B4' 110.64(17) . . ?
C3' C1' B5' 124.02(18) . . ?
C2' C1' B5' 110.72(18) . . ?
B4' C1' B5' 63.12(12) . . ?
C3' C1' B3' 114.02(15) . . ?
C2' C1' B3' 61.03(13) . . ?
B4' C1' B3' 62.75(12) . . ?
B5' C1' B3' 115.01(17) . . ?
C3' C1' B6' 116.73(17) . . ?
C2' C1' B6' 61.06(14) . . ?
B4' C1' B6' 114.92(17) . . ?
B5' C1' B6' 62.77(13) . . ?
B3' C1' B6' 114.38(18) . . ?
C1' C2' B7' 112.29(16) . . ?
C1' C2' B11' 112.28(16) . . ?
B7' C2' B11' 63.15(15) . . ?
C1' C2' B3' 62.21(13) . . ?
B7' C2' B3' 62.93(14) . . ?
B11' C2' B3' 115.79(17) . . ?
C1' C2' B6' 62.31(14) . . ?
B7' C2' B6' 115.62(18) . . ?
B11' C2' B6' 62.75(16) . . ?
B3' C2' B6' 116.45(16) . . ?
C1' C2' H2' 120.2 . . ?
B7' C2' H2' 118.0 . . ?
B11' C2' H2' 118.0 . . ?
B3' C2' H2' 116.5 . . ?
B6' C2' H2' 116.6 . . ?
C2' B3' C1' 56.76(12) . . ?
C2' B3' B8' 103.78(16) . . ?
C1' B3' B8' 103.82(15) . . ?
C2' B3' B7' 57.85(14) . . ?
C1' B3' B7' 103.88(15) . . ?
B8' B3' B7' 60.41(14) . . ?
C2' B3' B4' 103.31(14) . . ?
C1' B3' B4' 57.78(11) . . ?
B8' B3' B4' 59.86(13) . . ?
B7' B3' B4' 107.72(16) . . ?
C2' B3' H3' 125.5 . . ?
C1' B3' H3' 125.2 . . ?
B8' B3' H3' 123.2 . . ?
B7' B3' H3' 122.2 . . ?
B4' B3' H3' 122.7 . . ?
C1' B4' B8' 104.76(16) . . ?
C1' B4' B9' 104.37(16) . . ?
B8' B4' B9' 60.64(14) . . ?
C1' B4' B5' 58.73(12) . . ?
B8' B4' B5' 108.21(18) . . ?
B9' B4' B5' 59.47(14) . . ?
C1' B4' B3' 59.46(12) . . ?
B8' B4' B3' 59.41(13) . . ?
B9' B4' B3' 108.15(18) . . ?
B5' B4' B3' 108.72(15) . . ?
C1' B4' H4' 124.7 . . ?
B8' B4' H4' 122.3 . . ?
B9' B4' H4' 122.5 . . ?
B5' B4' H4' 121.4 . . ?
B3' B4' H4' 121.1 . . ?
C1' B5' B9' 104.37(17) . . ?
C1' B5' B10' 104.80(18) . . ?
B9' B5' B10' 60.62(16) . . ?
C1' B5' B4' 58.15(11) . . ?
B9' B5' B4' 60.05(14) . . ?
B10' B5' B4' 108.52(19) . . ?
C1' B5' B6' 59.28(12) . . ?
B9' B5' B6' 107.8(2) . . ?
B10' B5' B6' 59.28(16) . . ?
B4' B5' B6' 108.00(15) . . ?
C1' B5' H5' 124.9 . . ?
B9' B5' H5' 122.3 . . ?
B10' B5' H5' 122.1 . . ?
B4' B5' H5' 121.4 . . ?
B6' B5' H5' 121.6 . . ?
C2' B6' C1' 56.63(12) . . ?
C2' B6' B10' 104.35(19) . . ?
C1' B6' B10' 104.19(16) . . ?
C2' B6' B11' 58.18(15) . . ?
C1' B6' B11' 104.10(17) . . ?
B10' B6' B11' 60.64(17) . . ?
C2' B6' B5' 103.38(15) . . ?
C1' B6' B5' 57.95(12) . . ?
B10' B6' B5' 59.84(16) . . ?
B11' B6' B5' 107.8(2) . . ?
C2' B6' H6' 125.3 . . ?
C1' B6' H6' 125.1 . . ?
B10' B6' H6' 122.8 . . ?
B11' B6' H6' 122.1 . . ?
B5' B6' H6' 122.7 . . ?
C2' B7' B11' 58.74(15) . . ?
C2' B7' B3' 59.22(14) . . ?
B11' B7' B3' 109.07(19) . . ?
C2' B7' B8' 104.11(18) . . ?
B11' B7' B8' 108.35(17) . . ?
B3' B7' B8' 59.49(14) . . ?
C2' B7' B12' 104.00(18) . . ?
B11' B7' B12' 59.84(14) . . ?
B3' B7' B12' 108.10(18) . . ?
B8' B7' B12' 60.28(13) . . ?
C2' B7' H7' 125.2 . . ?
B11' B7' H7' 120.9 . . ?
B3' B7' H7' 121.0 . . ?
B8' B7' H7' 122.6 . . ?
B12' B7' H7' 122.6 . . ?
B3' B8' B4' 60.73(13) . . ?
B3' B8' B7' 60.11(14) . . ?
B4' B8' B7' 108.16(17) . . ?
B3' B8' B9' 108.58(17) . . ?
B4' B8' B9' 59.86(14) . . ?
B7' B8' B9' 107.54(16) . . ?
B3' B8' B12' 108.46(16) . . ?
B4' B8' B12' 107.54(18) . . ?
B7' B8' B12' 60.11(13) . . ?
B9' B8' B12' 59.32(14) . . ?
B3' B8' H8' 121.0 . . ?
B4' B8' H8' 121.7 . . ?
B7' B8' H8' 121.8 . . ?
B9' B8' H8' 122.0 . . ?
B12' B8' H8' 122.0 . . ?
B5' B9' B12' 108.27(18) . . ?
B5' B9' B4' 60.48(14) . . ?
B12' B9' B4' 108.07(16) . . ?
B5' B9' B10' 59.94(16) . . ?
B12' B9' B10' 60.23(16) . . ?
B4' B9' B10' 108.33(17) . . ?
B5' B9' B8' 108.12(16) . . ?
B12' B9' B8' 60.34(14) . . ?
B4' B9' B8' 59.51(13) . . ?
B10' B9' B8' 108.39(17) . . ?
B5' B9' H9' 121.5 . . ?
B12' B9' H9' 121.5 . . ?
B4' B9' H9' 121.7 . . ?
B10' B9' H9' 121.5 . . ?
B8' B9' H9' 121.7 . . ?
B6' B10' B5' 60.88(16) . . ?
B6' B10' B12' 107.82(17) . . ?
B5' B10' B12' 107.27(17) . . ?
B6' B10' B9' 108.11(18) . . ?
B5' B10' B9' 59.45(15) . . ?
B12' B10' B9' 59.47(15) . . ?
B6' B10' B11' 59.98(16) . . ?
B5' B10' B11' 108.11(18) . . ?
B12' B10' B11' 59.58(15) . . ?
B9' B10' B11' 107.13(17) . . ?
B6' B10' H10' 121.2 . . ?
B5' B10' H10' 121.7 . . ?
B12' B10' H10' 122.3 . . ?
B9' B10' H10' 122.3 . . ?
B11' B10' H10' 122.0 . . ?
C2' B11' B7' 58.11(14) . . ?
C2' B11' B12' 104.05(17) . . ?
B7' B11' B12' 60.53(14) . . ?
C2' B11' B6' 59.08(15) . . ?
B7' B11' B6' 108.39(19) . . ?
B12' B11' B6' 107.80(19) . . ?
C2' B11' B10' 104.1(2) . . ?
B7' B11' B10' 108.59(17) . . ?
B12' B11' B10' 60.16(15) . . ?
B6' B11' B10' 59.38(16) . . ?
C2' B11' H11' 125.4 . . ?
B7' B11' H11' 121.0 . . ?
B12' B11' H11' 122.4 . . ?
B6' B11' H11' 121.4 . . ?
B10' B11' H11' 122.5 . . ?
B9' B12' B11' 108.3(2) . . ?
B9' B12' B10' 60.31(16) . . ?
B11' B12' B10' 60.26(16) . . ?
B9' B12' B7' 107.95(19) . . ?
B11' B12' B7' 59.64(14) . . ?
B10' B12' B7' 108.0(2) . . ?
B9' B12' B8' 60.34(14) . . ?
B11' B12' B8' 107.66(18) . . ?
B10' B12' B8' 108.4(2) . . ?
B7' B12' B8' 59.61(13) . . ?
B9' B12' H12' 121.4 . . ?
B11' B12' H12' 121.8 . . ?
B10' B12' H12' 121.4 . . ?
B7' B12' H12' 122.1 . . ?
B8' B12' H12' 121.7 . . ?
C1S C1S C2S' 93.7(8) 2_777 . ?
C1S C1S C2S 115.8(4) 2_777 . ?
C1S C1S H1SA 108.3 2_777 . ?
C2S C1S H1SA 108.3 . . ?
C1S C1S H1SB 108.4 2_777 . ?
C2S C1S H1SB 108.3 . . ?
H1SA C1S H1SB 107.4 . . ?
C1S C1S H1SC 113.0 2_777 . ?
C2S' C1S H1SC 113.0 . . ?
C1S C1S H1SD 113.0 2_777 . ?
C2S' C1S H1SD 113.0 . . ?
H1SC C1S H1SD 110.4 . . ?
C3S C2S C1S 114.8(3) . . ?
C3S C2S H2SA 108.6 . . ?
C1S C2S H2SA 108.6 . . ?
C3S C2S H2SB 108.6 . . ?
C1S C2S H2SB 108.6 . . ?
H2SA C2S H2SB 107.5 . . ?
C2S C3S H3SA 109.5 . . ?
C2S C3S H3SB 109.5 . . ?
H3SA C3S H3SB 109.5 . . ?
C2S C3S H3SC 109.5 . . ?
H3SA C3S H3SC 109.5 . . ?
H3SB C3S H3SC 109.5 . . ?
C1S C2S' C3S' 112.0(15) . . ?
C1S C2S' H2SC 112.9 . . ?
C3S' C2S' H2SC 109.4 . . ?
C1S C2S' H2SD 111.5 . . ?
C3S' C2S' H2SD 105.9 . . ?
H2SC C2S' H2SD 104.7 . . ?
C2S' C3S' H3SD 109.5 . . ?
C2S' C3S' H3SE 109.5 . . ?
H3SD C3S' H3SE 109.5 . . ?
C2S' C3S' H3SF 109.5 . . ?
H3SD C3S' H3SF 109.5 . . ?
H3SE C3S' H3SF 109.5 . . ?
C5S C4S C4S 116.5(5) . 2_667 ?
C5S C4S H4SA 108.2 . . ?
C4S C4S H4SA 108.2 2_667 . ?
C5S C4S H4SB 108.2 . . ?
C4S C4S H4SB 108.2 2_667 . ?
H4SA C4S H4SB 107.3 . . ?
C4S C5S C6S' 107.3(14) . . ?
C4S C5S C6S 114.9(4) . . ?
C4S C5S H5SA 108.6 . . ?
C6S C5S H5SA 108.7 . . ?
C4S C5S H5SB 108.5 . . ?
C6S C5S H5SB 108.4 . . ?
H5SA C5S H5SB 107.5 . . ?
C4S C5S H5SC 110.2 . . ?
C6S' C5S H5SC 109.6 . . ?
C4S C5S H5SD 110.2 . . ?
C6S' C5S H5SD 111.1 . . ?
H5SC C5S H5SD 108.5 . . ?
C5S C6S H6SA 109.5 . . ?
C5S C6S H6SB 109.5 . . ?
H6SA C6S H6SB 109.5 . . ?
C5S C6S H6SC 109.5 . . ?
H6SA C6S H6SC 109.5 . . ?
H6SB C6S H6SC 109.5 . . ?
C5S C6S' H6SD 109.5 . . ?
C5S C6S' H36E 109.5 . . ?
H6SD C6S' H36E 109.5 . . ?
C5S C6S' H6SF 109.5 . . ?
H6SD C6S' H6SF 109.5 . . ?
H36E C6S' H6SF 109.5 . . ?
 
loop_
 _geom_torsion_atom_site_label_1
 _geom_torsion_atom_site_label_2
 _geom_torsion_atom_site_label_3
 _geom_torsion_atom_site_label_4
 _geom_torsion
 _geom_torsion_site_symmetry_1
 _geom_torsion_site_symmetry_2
 _geom_torsion_site_symmetry_3
 _geom_torsion_site_symmetry_4
 _geom_torsion_publ_flag
C4 N1 C3 O1 -0.9(4) . . . . ?
C4 N1 C3 C1 179.20(19) . . . . ?
C4' N1' C3' O1' -2.9(3) . . . . ?
C4' N1' C3' C1' 176.38(17) . . . . ?
C3 N1 C4 C4' -117.7(2) . . . . ?
C3' N1' C4' C4 -119.6(2) . . . . ?
N1 C4 C4' N1' 63.6(2) . . . . ?
O1 C3 C1 C2 -13.6(3) . . . . ?
N1 C3 C1 C2 166.29(18) . . . . ?
O1 C3 C1 B4 126.8(2) . . . . ?
N1 C3 C1 B4 -53.3(3) . . . . ?
O1 C3 C1 B5 -155.4(2) . . . . ?
N1 C3 C1 B5 24.5(3) . . . . ?
O1 C3 C1 B3 54.7(3) . . . . ?
N1 C3 C1 B3 -125.37(19) . . . . ?
O1 C3 C1 B6 -82.5(2) . . . . ?
N1 C3 C1 B6 97.5(2) . . . . ?
C3 C1 C2 B7 145.40(17) . . . . ?
B4 C1 C2 B7 0.2(2) . . . . ?
B5 C1 C2 B7 -67.9(2) . . . . ?
B3 C1 C2 B7 39.58(15) . . . . ?
B6 C1 C2 B7 -107.55(17) . . . . ?
C3 C1 C2 B11 -145.93(17) . . . . ?
B4 C1 C2 B11 68.9(2) . . . . ?
B5 C1 C2 B11 0.8(2) . . . . ?
B3 C1 C2 B11 108.25(17) . . . . ?
B6 C1 C2 B11 -38.88(16) . . . . ?
C3 C1 C2 B3 105.83(18) . . . . ?
B4 C1 C2 B3 -39.34(15) . . . . ?
B5 C1 C2 B3 -107.46(16) . . . . ?
B6 C1 C2 B3 -147.13(15) . . . . ?
C3 C1 C2 B6 -107.05(18) . . . . ?
B4 C1 C2 B6 107.79(16) . . . . ?
B5 C1 C2 B6 39.67(15) . . . . ?
B3 C1 C2 B6 147.13(15) . . . . ?
B7 C2 B3 C1 -138.40(15) . . . . ?
B11 C2 B3 C1 -102.34(17) . . . . ?
B6 C2 B3 C1 -32.27(15) . . . . ?
C1 C2 B3 B8 97.97(15) . . . . ?
B7 C2 B3 B8 -40.43(14) . . . . ?
B11 C2 B3 B8 -4.4(2) . . . . ?
B6 C2 B3 B8 65.69(19) . . . . ?
C1 C2 B3 B7 138.40(15) . . . . ?
B11 C2 B3 B7 36.06(15) . . . . ?
B6 C2 B3 B7 106.13(18) . . . . ?
C1 C2 B3 B4 35.54(13) . . . . ?
B7 C2 B3 B4 -102.86(15) . . . . ?
B11 C2 B3 B4 -66.80(19) . . . . ?
B6 C2 B3 B4 3.3(2) . . . . ?
C3 C1 B3 C2 -105.79(17) . . . . ?
B4 C1 B3 C2 138.15(15) . . . . ?
B5 C1 B3 C2 101.37(17) . . . . ?
B6 C1 B3 C2 31.72(14) . . . . ?
C3 C1 B3 B8 156.58(15) . . . . ?
C2 C1 B3 B8 -97.62(15) . . . . ?
B4 C1 B3 B8 40.53(14) . . . . ?
B5 C1 B3 B8 3.7(2) . . . . ?
B6 C1 B3 B8 -65.90(18) . . . . ?
C3 C1 B3 B7 -141.16(16) . . . . ?
C2 C1 B3 B7 -35.36(13) . . . . ?
B4 C1 B3 B7 102.79(15) . . . . ?
B5 C1 B3 B7 66.01(18) . . . . ?
B6 C1 B3 B7 -3.64(18) . . . . ?
C3 C1 B3 B4 116.05(17) . . . . ?
C2 C1 B3 B4 -138.15(15) . . . . ?
B5 C1 B3 B4 -36.78(15) . . . . ?
B6 C1 B3 B4 -106.43(16) . . . . ?
C3 C1 B4 B3 -102.81(19) . . . . ?
C2 C1 B4 B3 38.86(14) . . . . ?
B5 C1 B4 B3 142.38(15) . . . . ?
B6 C1 B4 B3 106.26(17) . . . . ?
C3 C1 B4 B8 -142.91(17) . . . . ?
C2 C1 B4 B8 -1.2(2) . . . . ?
B5 C1 B4 B8 102.28(16) . . . . ?
B3 C1 B4 B8 -40.10(14) . . . . ?
B6 C1 B4 B8 66.16(19) . . . . ?
C3 C1 B4 B5 114.81(19) . . . . ?
C2 C1 B4 B5 -103.52(16) . . . . ?
B3 C1 B4 B5 -142.38(15) . . . . ?
B6 C1 B4 B5 -36.12(15) . . . . ?
C3 C1 B4 B9 154.57(17) . . . . ?
C2 C1 B4 B9 -63.76(18) . . . . ?
B5 C1 B4 B9 39.76(14) . . . . ?
B3 C1 B4 B9 -102.62(15) . . . . ?
B6 C1 B4 B9 3.6(2) . . . . ?
C2 B3 B4 C1 -34.87(13) . . . . ?
B8 B3 B4 C1 -133.62(16) . . . . ?
B7 B3 B4 C1 -95.10(16) . . . . ?
C2 B3 B4 B8 98.75(16) . . . . ?
C1 B3 B4 B8 133.62(16) . . . . ?
B7 B3 B4 B8 38.52(15) . . . . ?
C2 B3 B4 B5 -1.39(18) . . . . ?
C1 B3 B4 B5 33.48(14) . . . . ?
B8 B3 B4 B5 -100.14(16) . . . . ?
B7 B3 B4 B5 -61.62(18) . . . . ?
C2 B3 B4 B9 61.65(18) . . . . ?
C1 B3 B4 B9 96.52(16) . . . . ?
B8 B3 B4 B9 -37.10(15) . . . . ?
B7 B3 B4 B9 1.4(2) . . . . ?
C3 C1 B5 B9 -153.52(18) . . . . ?
C2 C1 B5 B9 63.53(18) . . . . ?
B4 C1 B5 B9 -40.15(14) . . . . ?
B3 C1 B5 B9 -3.6(2) . . . . ?
B6 C1 B5 B9 102.78(16) . . . . ?
C3 C1 B5 B10 143.70(18) . . . . ?
C2 C1 B5 B10 0.7(2) . . . . ?
B4 C1 B5 B10 -102.93(16) . . . . ?
B3 C1 B5 B10 -66.38(19) . . . . ?
B6 C1 B5 B10 40.00(15) . . . . ?
C3 C1 B5 B4 -113.4(2) . . . . ?
C2 C1 B5 B4 103.68(16) . . . . ?
B3 C1 B5 B4 36.56(15) . . . . ?
B6 C1 B5 B4 142.94(16) . . . . ?
C3 C1 B5 B6 103.7(2) . . . . ?
C2 C1 B5 B6 -39.26(15) . . . . ?
B4 C1 B5 B6 -142.94(16) . . . . ?
B3 C1 B5 B6 -106.38(17) . . . . ?
B3 B4 B5 C1 -33.79(13) . . . . ?
B8 B4 B5 C1 -96.70(15) . . . . ?
B9 B4 B5 C1 -134.03(15) . . . . ?
C1 B4 B5 B9 134.03(15) . . . . ?
B3 B4 B5 B9 100.24(15) . . . . ?
B8 B4 B5 B9 37.33(14) . . . . ?
C1 B4 B5 B10 96.21(15) . . . . ?
B3 B4 B5 B10 62.41(18) . . . . ?
B8 B4 B5 B10 -0.49(19) . . . . ?
B9 B4 B5 B10 -37.83(14) . . . . ?
C1 B4 B5 B6 33.09(14) . . . . ?
B3 B4 B5 B6 -0.7(2) . . . . ?
B8 B4 B5 B6 -63.61(18) . . . . ?
B9 B4 B5 B6 -100.95(17) . . . . ?
B7 C2 B6 C1 102.81(17) . . . . ?
B11 C2 B6 C1 138.82(15) . . . . ?
B3 C2 B6 C1 32.28(15) . . . . ?
C1 C2 B6 B10 -97.81(16) . . . . ?
B7 C2 B6 B10 5.0(2) . . . . ?
B11 C2 B6 B10 41.01(15) . . . . ?
B3 C2 B6 B10 -65.5(2) . . . . ?
C1 C2 B6 B11 -138.82(15) . . . . ?
B7 C2 B6 B11 -36.01(16) . . . . ?
B3 C2 B6 B11 -106.55(17) . . . . ?
C1 C2 B6 B5 -35.96(13) . . . . ?
B7 C2 B6 B5 66.85(19) . . . . ?
B11 C2 B6 B5 102.87(17) . . . . ?
B3 C2 B6 B5 -3.7(2) . . . . ?
C3 C1 B6 C2 105.42(17) . . . . ?
B4 C1 B6 C2 -101.41(16) . . . . ?
B5 C1 B6 C2 -137.75(16) . . . . ?
B3 C1 B6 C2 -31.67(14) . . . . ?
C3 C1 B6 B10 -156.88(16) . . . . ?
C2 C1 B6 B10 97.71(16) . . . . ?
B4 C1 B6 B10 -3.7(2) . . . . ?
B5 C1 B6 B10 -40.05(14) . . . . ?
B3 C1 B6 B10 66.04(18) . . . . ?
C3 C1 B6 B11 140.72(16) . . . . ?
C2 C1 B6 B11 35.30(13) . . . . ?
B4 C1 B6 B11 -66.11(18) . . . . ?
B5 C1 B6 B11 -102.45(16) . . . . ?
B3 C1 B6 B11 3.63(19) . . . . ?
C3 C1 B6 B5 -116.83(17) . . . . ?
C2 C1 B6 B5 137.75(16) . . . . ?
B4 C1 B6 B5 36.34(15) . . . . ?
B3 C1 B6 B5 106.09(16) . . . . ?
C1 B5 B6 C2 35.09(13) . . . . ?
B9 B5 B6 C2 -61.33(19) . . . . ?
B10 B5 B6 C2 -98.77(17) . . . . ?
B4 B5 B6 C2 2.5(2) . . . . ?
B9 B5 B6 C1 -96.42(16) . . . . ?
B10 B5 B6 C1 -133.86(16) . . . . ?
B4 B5 B6 C1 -32.61(14) . . . . ?
C1 B5 B6 B10 133.86(16) . . . . ?
B9 B5 B6 B10 37.44(15) . . . . ?
B4 B5 B6 B10 101.25(17) . . . . ?
C1 B5 B6 B11 95.76(17) . . . . ?
B9 B5 B6 B11 -0.7(2) . . . . ?
B10 B5 B6 B11 -38.10(16) . . . . ?
B4 B5 B6 B11 63.15(19) . . . . ?
C1 C2 B7 B12 63.49(19) . . . . ?
B11 C2 B7 B12 -40.65(14) . . . . ?
B3 C2 B7 B12 102.78(15) . . . . ?
B6 C2 B7 B12 -5.0(2) . . . . ?
C1 C2 B7 B8 0.9(2) . . . . ?
B11 C2 B7 B8 -103.27(16) . . . . ?
B3 C2 B7 B8 40.16(14) . . . . ?
B6 C2 B7 B8 -67.6(2) . . . . ?
C1 C2 B7 B3 -39.29(15) . . . . ?
B11 C2 B7 B3 -143.44(15) . . . . ?
B6 C2 B7 B3 -107.73(17) . . . . ?
C1 C2 B7 B11 104.15(17) . . . . ?
B3 C2 B7 B11 143.44(15) . . . . ?
B6 C2 B7 B11 35.70(16) . . . . ?
C1 B3 B7 C2 34.70(12) . . . . ?
B8 B3 B7 C2 133.56(16) . . . . ?
B4 B3 B7 C2 94.95(16) . . . . ?
C2 B3 B7 B12 -96.44(17) . . . . ?
C1 B3 B7 B12 -61.74(18) . . . . ?
B8 B3 B7 B12 37.13(15) . . . . ?
B4 B3 B7 B12 -1.5(2) . . . . ?
C2 B3 B7 B8 -133.56(16) . . . . ?
C1 B3 B7 B8 -98.86(15) . . . . ?
B4 B3 B7 B8 -38.62(15) . . . . ?
C2 B3 B7 B11 -32.59(14) . . . . ?
C1 B3 B7 B11 2.11(18) . . . . ?
B8 B3 B7 B11 100.97(17) . . . . ?
B4 B3 B7 B11 62.35(19) . . . . ?
C2 B3 B8 B7 39.27(14) . . . . ?
C1 B3 B8 B7 97.67(16) . . . . ?
B4 B3 B8 B7 136.94(17) . . . . ?
C2 B3 B8 B4 -97.67(15) . . . . ?
C1 B3 B8 B4 -39.26(13) . . . . ?
B7 B3 B8 B4 -136.94(17) . . . . ?
C2 B3 B8 B12 2.45(19) . . . . ?
C1 B3 B8 B12 60.86(18) . . . . ?
B7 B3 B8 B12 -36.82(15) . . . . ?
B4 B3 B8 B12 100.12(17) . . . . ?
C2 B3 B8 B9 -60.67(18) . . . . ?
C1 B3 B8 B9 -2.27(19) . . . . ?
B7 B3 B8 B9 -99.94(17) . . . . ?
B4 B3 B8 B9 36.99(15) . . . . ?
C2 B7 B8 B3 -40.04(14) . . . . ?
B12 B7 B8 B3 -138.75(16) . . . . ?
B11 B7 B8 B3 -101.50(17) . . . . ?
C2 B7 B8 B4 -1.6(2) . . . . ?
B12 B7 B8 B4 -100.31(17) . . . . ?
B3 B7 B8 B4 38.44(14) . . . . ?
B11 B7 B8 B4 -63.06(19) . . . . ?
C2 B7 B8 B12 98.71(17) . . . . ?
B3 B7 B8 B12 138.75(16) . . . . ?
B11 B7 B8 B12 37.25(15) . . . . ?
C2 B7 B8 B9 61.51(18) . . . . ?
B12 B7 B8 B9 -37.20(14) . . . . ?
B3 B7 B8 B9 101.55(16) . . . . ?
B11 B7 B8 B9 0.04(19) . . . . ?
C1 B4 B8 B3 40.21(14) . . . . ?
B5 B4 B8 B3 101.67(15) . . . . ?
B9 B4 B8 B3 138.66(16) . . . . ?
C1 B4 B8 B7 1.7(2) . . . . ?
B3 B4 B8 B7 -38.47(15) . . . . ?
B5 B4 B8 B7 63.20(18) . . . . ?
B9 B4 B8 B7 100.18(17) . . . . ?
C1 B4 B8 B12 -61.19(17) . . . . ?
B3 B4 B8 B12 -101.40(16) . . . . ?
B5 B4 B8 B12 0.27(19) . . . . ?
B9 B4 B8 B12 37.26(14) . . . . ?
C1 B4 B8 B9 -98.45(16) . . . . ?
B3 B4 B8 B9 -138.66(16) . . . . ?
B5 B4 B8 B9 -36.98(14) . . . . ?
C1 B5 B9 B12 -61.58(19) . . . . ?
B10 B5 B9 B12 37.44(15) . . . . ?
B4 B5 B9 B12 -100.67(16) . . . . ?
B6 B5 B9 B12 0.4(2) . . . . ?
C1 B5 B9 B4 39.10(13) . . . . ?
B10 B5 B9 B4 138.11(15) . . . . ?
B6 B5 B9 B4 101.09(16) . . . . ?
C1 B5 B9 B10 -99.01(16) . . . . ?
B4 B5 B9 B10 -138.11(15) . . . . ?
B6 B5 B9 B10 -37.02(15) . . . . ?
C1 B5 B9 B8 1.90(19) . . . . ?
B10 B5 B9 B8 100.91(16) . . . . ?
B4 B5 B9 B8 -37.19(14) . . . . ?
B6 B5 B9 B8 63.90(19) . . . . ?
C1 B4 B9 B5 -39.43(13) . . . . ?
B3 B4 B9 B5 -101.66(16) . . . . ?
B8 B4 B9 B5 -138.36(15) . . . . ?
C1 B4 B9 B12 61.42(19) . . . . ?
B3 B4 B9 B12 -0.8(2) . . . . ?
B8 B4 B9 B12 -37.52(15) . . . . ?
B5 B4 B9 B12 100.85(17) . . . . ?
C1 B4 B9 B10 -2.02(19) . . . . ?
B3 B4 B9 B10 -64.26(19) . . . . ?
B8 B4 B9 B10 -100.96(16) . . . . ?
B5 B4 B9 B10 37.41(15) . . . . ?
C1 B4 B9 B8 98.94(15) . . . . ?
B3 B4 B9 B8 36.70(14) . . . . ?
B5 B4 B9 B8 138.36(15) . . . . ?
B3 B8 B9 B5 0.3(2) . . . . ?
B7 B8 B9 B5 -63.37(18) . . . . ?
B4 B8 B9 B5 37.38(14) . . . . ?
B12 B8 B9 B5 -100.60(17) . . . . ?
B3 B8 B9 B12 100.86(16) . . . . ?
B7 B8 B9 B12 37.23(14) . . . . ?
B4 B8 B9 B12 137.98(16) . . . . ?
B3 B8 B9 B4 -37.12(14) . . . . ?
B7 B8 B9 B4 -100.75(15) . . . . ?
B12 B8 B9 B4 -137.98(16) . . . . ?
B3 B8 B9 B10 63.62(18) . . . . ?
B7 B8 B9 B10 -0.01(19) . . . . ?
B4 B8 B9 B10 100.74(16) . . . . ?
B12 B8 B9 B10 -37.24(14) . . . . ?
C2 B6 B10 B5 97.43(16) . . . . ?
C1 B6 B10 B5 39.19(14) . . . . ?
B11 B6 B10 B5 137.45(17) . . . . ?
C2 B6 B10 B11 -40.02(15) . . . . ?
C1 B6 B10 B11 -98.26(16) . . . . ?
B5 B6 B10 B11 -137.45(17) . . . . ?
C2 B6 B10 B12 -2.8(2) . . . . ?
C1 B6 B10 B12 -61.08(19) . . . . ?
B11 B6 B10 B12 37.18(15) . . . . ?
B5 B6 B10 B12 -100.27(17) . . . . ?
C2 B6 B10 B9 60.37(19) . . . . ?
C1 B6 B10 B9 2.1(2) . . . . ?
B11 B6 B10 B9 100.39(18) . . . . ?
B5 B6 B10 B9 -37.06(15) . . . . ?
C1 B5 B10 B6 -39.90(14) . . . . ?
B9 B5 B10 B6 -138.43(17) . . . . ?
B4 B5 B10 B6 -100.72(16) . . . . ?
C1 B5 B10 B11 -1.9(2) . . . . ?
B9 B5 B10 B11 -100.45(18) . . . . ?
B4 B5 B10 B11 -62.74(19) . . . . ?
B6 B5 B10 B11 37.98(16) . . . . ?
C1 B5 B10 B12 61.34(18) . . . . ?
B9 B5 B10 B12 -37.20(14) . . . . ?
B4 B5 B10 B12 0.51(19) . . . . ?
B6 B5 B10 B12 101.23(17) . . . . ?
C1 B5 B10 B9 98.53(16) . . . . ?
B4 B5 B10 B9 37.71(14) . . . . ?
B6 B5 B10 B9 138.43(17) . . . . ?
B5 B9 B10 B6 37.47(15) . . . . ?
B12 B9 B10 B6 -100.64(17) . . . . ?
B4 B9 B10 B6 -0.1(2) . . . . ?
B8 B9 B10 B6 -63.40(19) . . . . ?
B12 B9 B10 B5 -138.11(15) . . . . ?
B4 B9 B10 B5 -37.57(14) . . . . ?
B8 B9 B10 B5 -100.87(15) . . . . ?
B5 B9 B10 B11 100.84(17) . . . . ?
B12 B9 B10 B11 -37.27(15) . . . . ?
B4 B9 B10 B11 63.3(2) . . . . ?
B8 B9 B10 B11 0.0(2) . . . . ?
B5 B9 B10 B12 138.11(15) . . . . ?
B4 B9 B10 B12 100.54(16) . . . . ?
B8 B9 B10 B12 37.23(14) . . . . ?
C1 C2 B11 B6 38.84(15) . . . . ?
B7 C2 B11 B6 143.30(15) . . . . ?
B3 C2 B11 B6 107.34(17) . . . . ?
C1 C2 B11 B7 -104.46(16) . . . . ?
B3 C2 B11 B7 -35.96(15) . . . . ?
B6 C2 B11 B7 -143.30(15) . . . . ?
C1 C2 B11 B10 -1.9(2) . . . . ?
B7 C2 B11 B10 102.52(17) . . . . ?
B3 C2 B11 B10 66.6(2) . . . . ?
B6 C2 B11 B10 -40.78(15) . . . . ?
C1 C2 B11 B12 -64.17(19) . . . . ?
B7 C2 B11 B12 40.30(15) . . . . ?
B3 C2 B11 B12 4.3(2) . . . . ?
B6 C2 B11 B12 -103.00(16) . . . . ?
C1 B6 B11 C2 -34.38(13) . . . . ?
B10 B6 B11 C2 -132.91(16) . . . . ?
B5 B6 B11 C2 -95.00(17) . . . . ?
C2 B6 B11 B7 32.35(14) . . . . ?
C1 B6 B11 B7 -2.03(19) . . . . ?
B10 B6 B11 B7 -100.56(17) . . . . ?
B5 B6 B11 B7 -62.6(2) . . . . ?
C2 B6 B11 B10 132.91(16) . . . . ?
C1 B6 B11 B10 98.54(16) . . . . ?
B5 B6 B11 B10 37.91(15) . . . . ?
C2 B6 B11 B12 95.64(17) . . . . ?
C1 B6 B11 B12 61.27(19) . . . . ?
B10 B6 B11 B12 -37.27(16) . . . . ?
B5 B6 B11 B12 0.6(2) . . . . ?
B12 B7 B11 C2 133.37(16) . . . . ?
B8 B7 B11 C2 96.02(16) . . . . ?
B3 B7 B11 C2 32.78(14) . . . . ?
C2 B7 B11 B6 -32.83(14) . . . . ?
B12 B7 B11 B6 100.54(17) . . . . ?
B8 B7 B11 B6 63.19(19) . . . . ?
B3 B7 B11 B6 -0.1(2) . . . . ?
C2 B7 B11 B10 -96.08(17) . . . . ?
B12 B7 B11 B10 37.28(15) . . . . ?
B8 B7 B11 B10 -0.1(2) . . . . ?
B3 B7 B11 B10 -63.31(19) . . . . ?
C2 B7 B11 B12 -133.37(16) . . . . ?
B8 B7 B11 B12 -37.35(14) . . . . ?
B3 B7 B11 B12 -100.59(16) . . . . ?
B6 B10 B11 C2 40.59(15) . . . . ?
B5 B10 B11 C2 2.3(2) . . . . ?
B12 B10 B11 C2 -97.80(17) . . . . ?
B9 B10 B11 C2 -60.62(19) . . . . ?
B5 B10 B11 B6 -38.25(16) . . . . ?
B12 B10 B11 B6 -138.40(17) . . . . ?
B9 B10 B11 B6 -101.21(17) . . . . ?
B6 B10 B11 B7 101.28(17) . . . . ?
B5 B10 B11 B7 63.0(2) . . . . ?
B12 B10 B11 B7 -37.12(15) . . . . ?
B9 B10 B11 B7 0.1(2) . . . . ?
B6 B10 B11 B12 138.40(17) . . . . ?
B5 B10 B11 B12 100.14(18) . . . . ?
B9 B10 B11 B12 37.18(15) . . . . ?
C2 B7 B12 B9 -60.94(19) . . . . ?
B8 B7 B12 B9 37.72(15) . . . . ?
B3 B7 B12 B9 1.0(2) . . . . ?
B11 B7 B12 B9 -100.90(18) . . . . ?
C2 B7 B12 B11 39.96(14) . . . . ?
B8 B7 B12 B11 138.62(16) . . . . ?
B3 B7 B12 B11 101.88(17) . . . . ?
C2 B7 B12 B10 2.8(2) . . . . ?
B8 B7 B12 B10 101.43(16) . . . . ?
B3 B7 B12 B10 64.69(19) . . . . ?
B11 B7 B12 B10 -37.19(15) . . . . ?
C2 B7 B12 B8 -98.66(16) . . . . ?
B3 B7 B12 B8 -36.74(15) . . . . ?
B11 B7 B12 B8 -138.62(16) . . . . ?
B5 B9 B12 B7 63.5(2) . . . . ?
B4 B9 B12 B7 -0.1(2) . . . . ?
B10 B9 B12 B7 100.89(17) . . . . ?
B8 B9 B12 B7 -37.53(15) . . . . ?
B5 B9 B12 B11 0.0(2) . . . . ?
B4 B9 B12 B11 -63.7(2) . . . . ?
B10 B9 B12 B11 37.34(15) . . . . ?
B8 B9 B12 B11 -101.08(16) . . . . ?
B5 B9 B12 B10 -37.36(15) . . . . ?
B4 B9 B12 B10 -101.00(17) . . . . ?
B8 B9 B12 B10 -138.43(15) . . . . ?
B5 B9 B12 B8 101.06(16) . . . . ?
B4 B9 B12 B8 37.43(15) . . . . ?
B10 B9 B12 B8 138.43(15) . . . . ?
C2 B11 B12 B7 -39.47(14) . . . . ?
B6 B11 B12 B7 -101.30(17) . . . . ?
B10 B11 B12 B7 -138.39(16) . . . . ?
C2 B11 B12 B9 61.45(19) . . . . ?
B6 B11 B12 B9 -0.4(2) . . . . ?
B7 B11 B12 B9 100.91(17) . . . . ?
B10 B11 B12 B9 -37.48(15) . . . . ?
C2 B11 B12 B10 98.92(17) . . . . ?
B6 B11 B12 B10 37.09(15) . . . . ?
B7 B11 B12 B10 138.39(16) . . . . ?
C2 B11 B12 B8 -2.4(2) . . . . ?
B6 B11 B12 B8 -64.3(2) . . . . ?
B7 B11 B12 B8 37.03(15) . . . . ?
B10 B11 B12 B8 -101.36(17) . . . . ?
B6 B10 B12 B7 0.1(2) . . . . ?
B5 B10 B12 B7 -63.83(19) . . . . ?
B11 B10 B12 B7 37.26(15) . . . . ?
B9 B10 B12 B7 -100.96(16) . . . . ?
B6 B10 B12 B9 101.04(17) . . . . ?
B5 B10 B12 B9 37.13(14) . . . . ?
B11 B10 B12 B9 138.22(16) . . . . ?
B6 B10 B12 B11 -37.17(15) . . . . ?
B5 B10 B12 B11 -101.08(16) . . . . ?
B9 B10 B12 B11 -138.22(16) . . . . ?
B6 B10 B12 B8 63.57(19) . . . . ?
B5 B10 B12 B8 -0.34(19) . . . . ?
B11 B10 B12 B8 100.74(16) . . . . ?
B9 B10 B12 B8 -37.48(14) . . . . ?
B3 B8 B12 B7 37.07(15) . . . . ?
B4 B8 B12 B7 100.63(16) . . . . ?
B9 B8 B12 B7 138.01(16) . . . . ?
B3 B8 B12 B9 -100.94(16) . . . . ?
B7 B8 B12 B9 -138.01(16) . . . . ?
B4 B8 B12 B9 -37.37(14) . . . . ?
B3 B8 B12 B11 0.0(2) . . . . ?
B7 B8 B12 B11 -37.09(15) . . . . ?
B4 B8 B12 B11 63.54(19) . . . . ?
B9 B8 B12 B11 100.92(17) . . . . ?
B3 B8 B12 B10 -63.52(19) . . . . ?
B7 B8 B12 B10 -100.59(16) . . . . ?
B4 B8 B12 B10 0.04(19) . . . . ?
B9 B8 B12 B10 37.42(14) . . . . ?
O1' C3' C1' C2' -10.3(3) . . . . ?
N1' C3' C1' C2' 170.40(16) . . . . ?
O1' C3' C1' B4' 129.6(2) . . . . ?
N1' C3' C1' B4' -49.7(2) . . . . ?
O1' C3' C1' B5' -153.07(19) . . . . ?
N1' C3' C1' B5' 27.6(3) . . . . ?
O1' C3' C1' B3' 57.7(2) . . . . ?
N1' C3' C1' B3' -121.59(18) . . . . ?
O1' C3' C1' B6' -79.2(2) . . . . ?
N1' C3' C1' B6' 101.5(2) . . . . ?
C3' C1' C2' B7' 144.01(16) . . . . ?
B4' C1' C2' B7' -0.4(2) . . . . ?
B5' C1' C2' B7' -68.42(19) . . . . ?
B3' C1' C2' B7' 39.47(15) . . . . ?
B6' C1' C2' B7' -108.22(19) . . . . ?
C3' C1' C2' B11' -147.07(17) . . . . ?
B4' C1' C2' B11' 68.5(2) . . . . ?
B5' C1' C2' B11' 0.5(2) . . . . ?
B3' C1' C2' B11' 108.39(19) . . . . ?
B6' C1' C2' B11' -39.29(18) . . . . ?
C3' C1' C2' B3' 104.54(17) . . . . ?
B4' C1' C2' B3' -39.85(15) . . . . ?
B5' C1' C2' B3' -107.89(17) . . . . ?
B6' C1' C2' B3' -147.69(18) . . . . ?
C3' C1' C2' B6' -107.77(18) . . . . ?
B4' C1' C2' B6' 107.83(18) . . . . ?
B5' C1' C2' B6' 39.80(17) . . . . ?
B3' C1' C2' B6' 147.69(18) . . . . ?
B7' C2' B3' C1' -138.66(16) . . . . ?
B11' C2' B3' C1' -102.79(19) . . . . ?
B6' C2' B3' C1' -31.91(19) . . . . ?
C1' C2' B3' B8' 97.66(17) . . . . ?
B7' C2' B3' B8' -41.00(16) . . . . ?
B11' C2' B3' B8' -5.1(2) . . . . ?
B6' C2' B3' B8' 65.7(2) . . . . ?
C1' C2' B3' B7' 138.66(16) . . . . ?
B11' C2' B3' B7' 35.87(18) . . . . ?
B6' C2' B3' B7' 106.7(2) . . . . ?
C1' C2' B3' B4' 35.91(15) . . . . ?
B7' C2' B3' B4' -102.75(17) . . . . ?
B11' C2' B3' B4' -66.9(2) . . . . ?
B6' C2' B3' B4' 4.0(3) . . . . ?
C3' C1' B3' C2' -107.05(18) . . . . ?
B4' C1' B3' C2' 137.58(17) . . . . ?
B5' C1' B3' C2' 100.84(19) . . . . ?
B6' C1' B3' C2' 30.90(16) . . . . ?
C3' C1' B3' B8' 155.36(17) . . . . ?
C2' C1' B3' B8' -97.59(17) . . . . ?
B4' C1' B3' B8' 39.99(16) . . . . ?
B5' C1' B3' B8' 3.3(2) . . . . ?
B6' C1' B3' B8' -66.69(19) . . . . ?
C3' C1' B3' B7' -142.22(17) . . . . ?
C2' C1' B3' B7' -35.17(14) . . . . ?
B4' C1' B3' B7' 102.40(17) . . . . ?
B5' C1' B3' B7' 65.7(2) . . . . ?
B6' C1' B3' B7' -4.3(2) . . . . ?
C3' C1' B3' B4' 115.37(19) . . . . ?
C2' C1' B3' B4' -137.58(17) . . . . ?
B5' C1' B3' B4' -36.74(18) . . . . ?
B6' C1' B3' B4' -106.68(18) . . . . ?
C3' C1' B4' B8' -142.46(17) . . . . ?
C2' C1' B4' B8' -0.87(19) . . . . ?
B5' C1' B4' B8' 102.60(18) . . . . ?
B3' C1' B4' B8' -39.97(14) . . . . ?
B6' C1' B4' B8' 65.8(2) . . . . ?
C3' C1' B4' B9' 154.67(17) . . . . ?
C2' C1' B4' B9' -63.75(19) . . . . ?
B5' C1' B4' B9' 39.73(17) . . . . ?
B3' C1' B4' B9' -102.85(18) . . . . ?
B6' C1' B4' B9' 3.0(2) . . . . ?
C3' C1' B4' B5' 114.9(2) . . . . ?
C2' C1' B4' B5' -103.48(19) . . . . ?
B3' C1' B4' B5' -142.57(19) . . . . ?
B6' C1' B4' B5' -36.75(19) . . . . ?
C3' C1' B4' B3' -102.48(19) . . . . ?
C2' C1' B4' B3' 39.10(15) . . . . ?
B5' C1' B4' B3' 142.57(19) . . . . ?
B6' C1' B4' B3' 105.8(2) . . . . ?
C2' B3' B4' C1' -35.43(16) . . . . ?
B8' B3' B4' C1' -133.81(17) . . . . ?
B7' B3' B4' C1' -95.53(17) . . . . ?
C2' B3' B4' B8' 98.38(18) . . . . ?
C1' B3' B4' B8' 133.81(17) . . . . ?
B7' B3' B4' B8' 38.28(15) . . . . ?
C2' B3' B4' B9' 60.9(2) . . . . ?
C1' B3' B4' B9' 96.30(17) . . . . ?
B8' B3' B4' B9' -37.51(15) . . . . ?
B7' B3' B4' B9' 0.8(2) . . . . ?
C2' B3' B4' B5' -2.2(2) . . . . ?
C1' B3' B4' B5' 33.26(17) . . . . ?
B8' B3' B4' B5' -100.55(19) . . . . ?
B7' B3' B4' B5' -62.3(2) . . . . ?
C3' C1' B5' B9' -152.38(18) . . . . ?
C2' C1' B5' B9' 63.33(19) . . . . ?
B4' C1' B5' B9' -40.01(17) . . . . ?
B3' C1' B5' B9' -3.4(2) . . . . ?
B6' C1' B5' B9' 102.4(2) . . . . ?
C3' C1' B5' B10' 144.76(19) . . . . ?
C2' C1' B5' B10' 0.5(2) . . . . ?
B4' C1' B5' B10' -102.9(2) . . . . ?
B3' C1' B5' B10' -66.3(2) . . . . ?
B6' C1' B5' B10' 39.52(18) . . . . ?
C3' C1' B5' B4' -112.4(2) . . . . ?
C2' C1' B5' B4' 103.34(18) . . . . ?
B3' C1' B5' B4' 36.60(18) . . . . ?
B6' C1' B5' B4' 142.4(2) . . . . ?
C3' C1' B5' B6' 105.2(2) . . . . ?
C2' C1' B5' B6' -39.05(18) . . . . ?
B4' C1' B5' B6' -142.4(2) . . . . ?
B3' C1' B5' B6' -105.8(2) . . . . ?
B8' B4' B5' C1' -96.54(17) . . . . ?
B9' B4' B5' C1' -134.05(19) . . . . ?
B3' B4' B5' C1' -33.55(17) . . . . ?
C1' B4' B5' B9' 134.05(19) . . . . ?
B8' B4' B5' B9' 37.50(16) . . . . ?
B3' B4' B5' B9' 100.49(19) . . . . ?
C1' B4' B5' B10' 96.25(18) . . . . ?
B8' B4' B5' B10' -0.3(2) . . . . ?
B9' B4' B5' B10' -37.79(16) . . . . ?
B3' B4' B5' B10' 62.7(2) . . . . ?
C1' B4' B5' B6' 33.48(18) . . . . ?
B8' B4' B5' B6' -63.1(2) . . . . ?
B9' B4' B5' B6' -100.6(2) . . . . ?
B3' B4' B5' B6' -0.1(3) . . . . ?
B7' C2' B6' C1' 102.91(19) . . . . ?
B11' C2' B6' C1' 138.76(17) . . . . ?
B3' C2' B6' C1' 31.88(18) . . . . ?
C1' C2' B6' B10' -97.74(18) . . . . ?
B7' C2' B6' B10' 5.2(2) . . . . ?
B11' C2' B6' B10' 41.03(18) . . . . ?
B3' C2' B6' B10' -65.9(2) . . . . ?
C1' C2' B6' B11' -138.76(17) . . . . ?
B7' C2' B6' B11' -35.86(18) . . . . ?
B3' C2' B6' B11' -106.9(2) . . . . ?
C1' C2' B6' B5' -35.92(17) . . . . ?
B7' C2' B6' B5' 67.0(2) . . . . ?
B11' C2' B6' B5' 102.8(2) . . . . ?
B3' C2' B6' B5' -4.0(3) . . . . ?
C3' C1' B6' C2' 105.88(19) . . . . ?
B4' C1' B6' C2' -100.79(19) . . . . ?
B5' C1' B6' C2' -137.7(2) . . . . ?
B3' C1' B6' C2' -30.89(16) . . . . ?
C3' C1' B6' B10' -156.11(18) . . . . ?
C2' C1' B6' B10' 98.0(2) . . . . ?
B4' C1' B6' B10' -2.8(2) . . . . ?
B5' C1' B6' B10' -39.66(18) . . . . ?
B3' C1' B6' B10' 67.1(2) . . . . ?
C3' C1' B6' B11' 141.15(18) . . . . ?
C2' C1' B6' B11' 35.27(15) . . . . ?
B4' C1' B6' B11' -65.5(2) . . . . ?
B5' C1' B6' B11' -102.4(2) . . . . ?
B3' C1' B6' B11' 4.4(2) . . . . ?
C3' C1' B6' B5' -116.4(2) . . . . ?
C2' C1' B6' B5' 137.7(2) . . . . ?
B4' C1' B6' B5' 36.89(19) . . . . ?
B3' C1' B6' B5' 106.78(19) . . . . ?
C1' B5' B6' C2' 35.31(17) . . . . ?
B9' B5' B6' C2' -61.2(2) . . . . ?
B10' B5' B6' C2' -99.0(2) . . . . ?
B4' B5' B6' C2' 2.3(3) . . . . ?
B9' B5' B6' C1' -96.47(17) . . . . ?
B10' B5' B6' C1' -134.31(19) . . . . ?
B4' B5' B6' C1' -33.03(17) . . . . ?
C1' B5' B6' B10' 134.31(19) . . . . ?
B9' B5' B6' B10' 37.83(16) . . . . ?
B4' B5' B6' B10' 101.3(2) . . . . ?
C1' B5' B6' B11' 95.78(18) . . . . ?
B9' B5' B6' B11' -0.7(2) . . . . ?
B10' B5' B6' B11' -38.53(17) . . . . ?
B4' B5' B6' B11' 62.7(2) . . . . ?
C1' C2' B7' B11' 104.58(18) . . . . ?
B3' C2' B7' B11' 143.75(17) . . . . ?
B6' C2' B7' B11' 35.71(18) . . . . ?
C1' C2' B7' B3' -39.16(15) . . . . ?
B11' C2' B7' B3' -143.75(17) . . . . ?
B6' C2' B7' B3' -108.04(19) . . . . ?
C1' C2' B7' B8' 1.5(2) . . . . ?
B11' C2' B7' B8' -103.13(17) . . . . ?
B3' C2' B7' B8' 40.61(14) . . . . ?
B6' C2' B7' B8' -67.4(2) . . . . ?
C1' C2' B7' B12' 63.8(2) . . . . ?
B11' C2' B7' B12' -40.79(16) . . . . ?
B3' C2' B7' B12' 102.96(17) . . . . ?
B6' C2' B7' B12' -5.1(2) . . . . ?
C1' B3' B7' C2' 34.69(13) . . . . ?
B8' B3' B7' C2' 132.88(16) . . . . ?
B4' B3' B7' C2' 94.85(16) . . . . ?
C2' B3' B7' B11' -32.34(15) . . . . ?
C1' B3' B7' B11' 2.4(2) . . . . ?
B8' B3' B7' B11' 100.54(18) . . . . ?
B4' B3' B7' B11' 62.5(2) . . . . ?
C2' B3' B7' B8' -132.88(16) . . . . ?
C1' B3' B7' B8' -98.19(16) . . . . ?
B4' B3' B7' B8' -38.03(15) . . . . ?
C2' B3' B7' B12' -95.83(19) . . . . ?
C1' B3' B7' B12' -61.1(2) . . . . ?
B8' B3' B7' B12' 37.05(16) . . . . ?
B4' B3' B7' B12' -1.0(2) . . . . ?
C2' B3' B8' B4' -97.56(16) . . . . ?
C1' B3' B8' B4' -38.96(14) . . . . ?
B7' B3' B8' B4' -137.26(17) . . . . ?
C2' B3' B8' B7' 39.70(15) . . . . ?
C1' B3' B8' B7' 98.31(17) . . . . ?
B4' B3' B8' B7' 137.26(17) . . . . ?
C2' B3' B8' B9' -60.3(2) . . . . ?
C1' B3' B8' B9' -1.7(2) . . . . ?
B7' B3' B8' B9' -99.99(18) . . . . ?
B4' B3' B8' B9' 37.28(16) . . . . ?
C2' B3' B8' B12' 2.6(2) . . . . ?
C1' B3' B8' B12' 61.2(2) . . . . ?
B7' B3' B8' B12' -37.07(17) . . . . ?
B4' B3' B8' B12' 100.20(19) . . . . ?
C1' B4' B8' B3' 40.00(13) . . . . ?
B9' B4' B8' B3' 138.41(16) . . . . ?
B5' B4' B8' B3' 101.41(16) . . . . ?
C1' B4' B8' B7' 1.7(2) . . . . ?
B9' B4' B8' B7' 100.15(17) . . . . ?
B5' B4' B8' B7' 63.16(19) . . . . ?
B3' B4' B8' B7' -38.26(15) . . . . ?
C1' B4' B8' B9' -98.41(16) . . . . ?
B5' B4' B8' B9' -36.99(15) . . . . ?
B3' B4' B8' B9' -138.41(16) . . . . ?
C1' B4' B8' B12' -61.75(18) . . . . ?
B9' B4' B8' B12' 36.66(15) . . . . ?
B5' B4' B8' B12' -0.3(2) . . . . ?
B3' B4' B8' B12' -101.75(17) . . . . ?
C2' B7' B8' B3' -40.48(14) . . . . ?
B11' B7' B8' B3' -101.8(2) . . . . ?
B12' B7' B8' B3' -138.74(19) . . . . ?
C2' B7' B8' B4' -1.9(2) . . . . ?
B11' B7' B8' B4' -63.2(2) . . . . ?
B3' B7' B8' B4' 38.54(15) . . . . ?
B12' B7' B8' B4' -100.21(19) . . . . ?
C2' B7' B8' B9' 61.3(2) . . . . ?
B11' B7' B8' B9' 0.0(3) . . . . ?
B3' B7' B8' B9' 101.76(19) . . . . ?
B12' B7' B8' B9' -36.98(19) . . . . ?
C2' B7' B8' B12' 98.26(19) . . . . ?
B11' B7' B8' B12' 36.97(19) . . . . ?
B3' B7' B8' B12' 138.74(19) . . . . ?
C1' B5' B9' B12' -61.8(2) . . . . ?
B10' B5' B9' B12' 37.32(16) . . . . ?
B4' B5' B9' B12' -100.86(17) . . . . ?
B6' B5' B9' B12' 0.1(2) . . . . ?
C1' B5' B9' B4' 39.07(15) . . . . ?
B10' B5' B9' B4' 138.18(17) . . . . ?
B6' B5' B9' B4' 100.94(17) . . . . ?
C1' B5' B9' B10' -99.11(18) . . . . ?
B4' B5' B9' B10' -138.18(17) . . . . ?
B6' B5' B9' B10' -37.24(15) . . . . ?
C1' B5' B9' B8' 2.1(2) . . . . ?
B10' B5' B9' B8' 101.20(18) . . . . ?
B4' B5' B9' B8' -36.98(16) . . . . ?
B6' B5' B9' B8' 64.0(2) . . . . ?
C1' B4' B9' B5' -39.36(16) . . . . ?
B8' B4' B9' B5' -138.43(17) . . . . ?
B3' B4' B9' B5' -101.46(17) . . . . ?
C1' B4' B9' B12' 61.8(2) . . . . ?
B8' B4' B9' B12' -37.23(16) . . . . ?
B5' B4' B9' B12' 101.20(19) . . . . ?
B3' B4' B9' B12' -0.3(2) . . . . ?
C1' B4' B9' B10' -1.9(2) . . . . ?
B8' B4' B9' B10' -100.99(19) . . . . ?
B5' B4' B9' B10' 37.44(17) . . . . ?
B3' B4' B9' B10' -64.0(2) . . . . ?
C1' B4' B9' B8' 99.07(17) . . . . ?
B5' B4' B9' B8' 138.43(17) . . . . ?
B3' B4' B9' B8' 36.97(15) . . . . ?
B3' B8' B9' B5' -0.2(2) . . . . ?
B4' B8' B9' B5' 37.41(16) . . . . ?
B7' B8' B9' B5' -63.8(2) . . . . ?
B12' B8' B9' B5' -101.1(2) . . . . ?
B3' B8' B9' B12' 100.90(19) . . . . ?
B4' B8' B9' B12' 138.55(18) . . . . ?
B7' B8' B9' B12' 37.33(18) . . . . ?
B3' B8' B9' B4' -37.66(16) . . . . ?
B7' B8' B9' B4' -101.22(19) . . . . ?
B12' B8' B9' B4' -138.55(18) . . . . ?
B3' B8' B9' B10' 63.2(2) . . . . ?
B4' B8' B9' B10' 100.9(2) . . . . ?
B7' B8' B9' B10' -0.3(3) . . . . ?
B12' B8' B9' B10' -37.67(19) . . . . ?
C2' B6' B10' B5' 97.33(18) . . . . ?
C1' B6' B10' B5' 38.73(16) . . . . ?
B11' B6' B10' B5' 137.12(17) . . . . ?
C2' B6' B10' B12' -2.9(2) . . . . ?
C1' B6' B10' B12' -61.5(2) . . . . ?
B11' B6' B10' B12' 36.87(17) . . . . ?
B5' B6' B10' B12' -100.25(19) . . . . ?
C2' B6' B10' B9' 59.9(2) . . . . ?
C1' B6' B10' B9' 1.3(2) . . . . ?
B11' B6' B10' B9' 99.7(2) . . . . ?
B5' B6' B10' B9' -37.40(17) . . . . ?
C2' B6' B10' B11' -39.79(16) . . . . ?
C1' B6' B10' B11' -98.39(18) . . . . ?
B5' B6' B10' B11' -137.12(17) . . . . ?
C1' B5' B10' B6' -39.52(15) . . . . ?
B9' B5' B10' B6' -137.91(17) . . . . ?
B4' B5' B10' B6' -100.37(17) . . . . ?
C1' B5' B10' B12' 61.6(2) . . . . ?
B9' B5' B10' B12' -36.74(16) . . . . ?
B4' B5' B10' B12' 0.8(2) . . . . ?
B6' B5' B10' B12' 101.17(18) . . . . ?
C1' B5' B10' B9' 98.39(17) . . . . ?
B4' B5' B10' B9' 37.54(15) . . . . ?
B6' B5' B10' B9' 137.91(17) . . . . ?
C1' B5' B10' B11' -1.2(2) . . . . ?
B9' B5' B10' B11' -99.60(19) . . . . ?
B4' B5' B10' B11' -62.1(2) . . . . ?
B6' B5' B10' B11' 38.31(17) . . . . ?
B5' B9' B10' B6' 38.03(18) . . . . ?
B12' B9' B10' B6' -100.4(2) . . . . ?
B4' B9' B10' B6' 0.4(3) . . . . ?
B8' B9' B10' B6' -62.7(3) . . . . ?
B12' B9' B10' B5' -138.45(17) . . . . ?
B4' B9' B10' B5' -37.68(16) . . . . ?
B8' B9' B10' B5' -100.73(19) . . . . ?
B5' B9' B10' B12' 138.45(17) . . . . ?
B4' B9' B10' B12' 100.77(19) . . . . ?
B8' B9' B10' B12' 37.72(18) . . . . ?
B5' B9' B10' B11' 101.3(2) . . . . ?
B12' B9' B10' B11' -37.16(19) . . . . ?
B4' B9' B10' B11' 63.6(3) . . . . ?
B8' B9' B10' B11' 0.6(3) . . . . ?
C1' C2' B11' B7' -104.59(18) . . . . ?
B3' C2' B11' B7' -35.79(18) . . . . ?
B6' C2' B11' B7' -143.70(17) . . . . ?
C1' C2' B11' B12' -63.4(2) . . . . ?
B7' C2' B11' B12' 41.14(17) . . . . ?
B3' C2' B11' B12' 5.3(3) . . . . ?
B6' C2' B11' B12' -102.6(2) . . . . ?
C1' C2' B11' B6' 39.11(16) . . . . ?
B7' C2' B11' B6' 143.70(17) . . . . ?
B3' C2' B11' B6' 107.91(19) . . . . ?
C1' C2' B11' B10' -1.2(2) . . . . ?
B7' C2' B11' B10' 103.36(19) . . . . ?
B3' C2' B11' B10' 67.6(2) . . . . ?
B6' C2' B11' B10' -40.34(17) . . . . ?
B3' B7' B11' C2' 32.52(15) . . . . ?
B8' B7' B11' C2' 95.7(2) . . . . ?
B12' B7' B11' C2' 132.8(2) . . . . ?
C2' B7' B11' B12' -132.8(2) . . . . ?
B3' B7' B11' B12' -100.33(19) . . . . ?
B8' B7' B11' B12' -37.16(19) . . . . ?
C2' B7' B11' B6' -32.36(16) . . . . ?
B3' B7' B11' B6' 0.2(2) . . . . ?
B8' B7' B11' B6' 63.3(2) . . . . ?
B12' B7' B11' B6' 100.5(2) . . . . ?
C2' B7' B11' B10' -95.3(2) . . . . ?
B3' B7' B11' B10' -62.8(2) . . . . ?
B8' B7' B11' B10' 0.4(3) . . . . ?
B12' B7' B11' B10' 37.5(2) . . . . ?
C1' B6' B11' C2' -34.58(14) . . . . ?
B10' B6' B11' C2' -133.14(17) . . . . ?
B5' B6' B11' C2' -94.98(17) . . . . ?
C2' B6' B11' B7' 31.98(15) . . . . ?
C1' B6' B11' B7' -2.6(2) . . . . ?
B10' B6' B11' B7' -101.16(18) . . . . ?
B5' B6' B11' B7' -63.0(2) . . . . ?
C2' B6' B11' B12' 96.02(17) . . . . ?
C1' B6' B11' B12' 61.4(2) . . . . ?
B10' B6' B11' B12' -37.12(16) . . . . ?
B5' B6' B11' B12' 1.0(2) . . . . ?
C2' B6' B11' B10' 133.14(17) . . . . ?
C1' B6' B11' B10' 98.56(17) . . . . ?
B5' B6' B11' B10' 38.16(16) . . . . ?
B6' B10' B11' C2' 40.19(16) . . . . ?
B5' B10' B11' C2' 1.5(2) . . . . ?
B12' B10' B11' C2' -98.32(18) . . . . ?
B9' B10' B11' C2' -61.2(2) . . . . ?
B6' B10' B11' B7' 100.8(2) . . . . ?
B5' B10' B11' B7' 62.1(3) . . . . ?
B12' B10' B11' B7' -37.69(19) . . . . ?
B9' B10' B11' B7' -0.6(3) . . . . ?
B6' B10' B11' B12' 138.51(18) . . . . ?
B5' B10' B11' B12' 99.8(2) . . . . ?
B9' B10' B11' B12' 37.11(19) . . . . ?
B5' B10' B11' B6' -38.71(17) . . . . ?
B12' B10' B11' B6' -138.51(18) . . . . ?
B9' B10' B11' B6' -101.4(2) . . . . ?
B5' B9' B12' B11' 0.6(2) . . . . ?
B4' B9' B12' B11' -63.4(2) . . . . ?
B10' B9' B12' B11' 37.76(17) . . . . ?
B8' B9' B12' B11' -100.31(18) . . . . ?
B5' B9' B12' B10' -37.19(16) . . . . ?
B4' B9' B12' B10' -101.21(19) . . . . ?
B8' B9' B12' B10' -138.08(19) . . . . ?
B5' B9' B12' B7' 63.7(2) . . . . ?
B4' B9' B12' B7' -0.3(2) . . . . ?
B10' B9' B12' B7' 100.9(2) . . . . ?
B8' B9' B12' B7' -37.21(17) . . . . ?
B5' B9' B12' B8' 100.88(18) . . . . ?
B4' B9' B12' B8' 36.87(16) . . . . ?
B10' B9' B12' B8' 138.08(19) . . . . ?
C2' B11' B12' B9' 60.6(2) . . . . ?
B7' B11' B12' B9' 100.49(19) . . . . ?
B6' B11' B12' B9' -1.0(2) . . . . ?
B10' B11' B12' B9' -37.78(17) . . . . ?
C2' B11' B12' B10' 98.4(2) . . . . ?
B7' B11' B12' B10' 138.3(2) . . . . ?
B6' B11' B12' B10' 36.78(17) . . . . ?
C2' B11' B12' B7' -39.91(17) . . . . ?
B6' B11' B12' B7' -101.5(2) . . . . ?
B10' B11' B12' B7' -138.3(2) . . . . ?
C2' B11' B12' B8' -3.2(2) . . . . ?
B7' B11' B12' B8' 36.70(18) . . . . ?
B6' B11' B12' B8' -64.8(2) . . . . ?
B10' B11' B12' B8' -101.6(2) . . . . ?
B6' B10' B12' B9' 100.9(2) . . . . ?
B5' B10' B12' B9' 36.73(16) . . . . ?
B11' B10' B12' B9' 137.98(19) . . . . ?
B6' B10' B12' B11' -37.05(18) . . . . ?
B5' B10' B12' B11' -101.24(19) . . . . ?
B9' B10' B12' B11' -137.98(19) . . . . ?
B6' B10' B12' B7' 0.1(2) . . . . ?
B5' B10' B12' B7' -64.1(2) . . . . ?
B9' B10' B12' B7' -100.84(19) . . . . ?
B11' B10' B12' B7' 37.14(17) . . . . ?
B6' B10' B12' B8' 63.2(2) . . . . ?
B5' B10' B12' B8' -1.0(2) . . . . ?
B9' B10' B12' B8' -37.74(16) . . . . ?
B11' B10' B12' B8' 100.24(19) . . . . ?
C2' B7' B12' B9' -60.9(2) . . . . ?
B11' B7' B12' B9' -101.2(2) . . . . ?
B3' B7' B12' B9' 0.8(2) . . . . ?
B8' B7' B12' B9' 37.53(17) . . . . ?
C2' B7' B12' B11' 40.24(18) . . . . ?
B3' B7' B12' B11' 102.0(2) . . . . ?
B8' B7' B12' B11' 138.7(2) . . . . ?
C2' B7' B12' B10' 2.8(2) . . . . ?
B11' B7' B12' B10' -37.41(19) . . . . ?
B3' B7' B12' B10' 64.6(2) . . . . ?
B8' B7' B12' B10' 101.3(2) . . . . ?
C2' B7' B12' B8' -98.45(19) . . . . ?
B11' B7' B12' B8' -138.7(2) . . . . ?
B3' B7' B12' B8' -36.71(17) . . . . ?
B3' B8' B12' B9' -101.10(19) . . . . ?
B4' B8' B12' B9' -36.89(16) . . . . ?
B7' B8' B12' B9' -138.2(2) . . . . ?
B3' B8' B12' B11' 0.4(2) . . . . ?
B4' B8' B12' B11' 64.6(2) . . . . ?
B7' B8' B12' B11' -36.71(18) . . . . ?
B9' B8' B12' B11' 101.5(2) . . . . ?
B3' B8' B12' B10' -63.4(2) . . . . ?
B4' B8' B12' B10' 0.8(2) . . . . ?
B7' B8' B12' B10' -100.4(2) . . . . ?
B9' B8' B12' B10' 37.72(17) . . . . ?
B3' B8' B12' B7' 37.06(18) . . . . ?
B4' B8' B12' B7' 101.27(18) . . . . ?
B9' B8' B12' B7' 138.2(2) . . . . ?
C1S C1S C2S C3S 179.8(4) 2_777 . . . ?
C1S C1S C2S' C3S' 4(4) 2_777 . . . ?
C4S C4S C5S C6S' -19.1(11) 2_667 . . . ?
C4S C4S C5S C6S -175.4(4) 2_667 . . . ?
 
_refine_diff_density_max    0.524
_refine_diff_density_min   -0.332
_refine_diff_density_rms    0.067

_shelxl_version_number 2014/6

_shelx_res_file
;
TITL siv10 in P-1
CELL 0.71073 9.6759 10.3862 16.0979 105.859 104.585 90.158
ZERR 2 0.0011 0.0012 0.0017 0.003 0.002 0.003
LATT 1
SFAC C H B N O
UNIT 28 84 40 4 4
TEMP -153.000

ACTA
CONF
HTAB

L.S. 4
BOND $H
FMAP 2
PLAN 10

DFIX 1.5 C2S' C3S'
DFIX 1.5 C1S C2S'
DFIX 0.5 C2S C2S'
DFIX 2.6 C1S C3S'

OMIT     0   0   1
OMIT    -3   1   0

WGHT    0.135100    0.484100
FVAR       0.21569   0.72802   0.86860
O1    5    0.921382    0.332779    0.411035    11.00000    0.01350    0.03326 =
         0.08067    0.02647    0.01126    0.00119
O1'   5    0.591454    0.525784    0.624948    11.00000    0.01335    0.03304 =
         0.07943    0.01459    0.01118    0.00196
N1    4    0.704026    0.421282    0.402328    11.00000    0.01269    0.02561 =
         0.05825    0.01724    0.00787   -0.00039
AFIX  43
H1    2    0.611181    0.401241    0.389225    11.00000   -1.20000
AFIX   0
N1'   4    0.791986    0.587191    0.590018    11.00000    0.01316    0.02492 =
         0.06682    0.00915    0.00875   -0.00072
AFIX  43
H1'   2    0.886206    0.591604    0.605178    11.00000   -1.20000
AFIX   0
C3    1    0.790085    0.321166    0.396052    11.00000    0.01629    0.02875 =
         0.04752    0.01915    0.00688   -0.00012
C3'   1    0.722536    0.533979    0.636324    11.00000    0.01631    0.01839 =
         0.05627   -0.00079    0.00865   -0.00065
C4    1    0.756134    0.562910    0.429918    11.00000    0.01985    0.02629 =
         0.07449    0.02570    0.01069   -0.00004
AFIX  23
H4A   2    0.712253    0.604356    0.381922    11.00000   -1.20000
H4B   2    0.861258    0.569943    0.439021    11.00000   -1.20000
AFIX   0
C4'   1    0.719967    0.638285    0.515762    11.00000    0.01821    0.02087 =
         0.08560    0.01861    0.01064    0.00166
AFIX  23
H4'A  2    0.749437    0.734901    0.530135    11.00000   -1.20000
H4'B  2    0.615090    0.628919    0.507239    11.00000   -1.20000
AFIX   0
C1    1    0.712776    0.181452    0.367258    11.00000    0.01337    0.02552 =
         0.03459    0.01202    0.00820    0.00252
C2    1    0.810520    0.058072    0.336690    11.00000    0.01729    0.03081 =
         0.03496    0.01314    0.01076    0.00563
AFIX 153
H2    2    0.924490    0.079352    0.337552    11.00000   -1.20000
AFIX   0
B3    3    0.774066    0.084086    0.439142    11.00000    0.01902    0.02407 =
         0.03071    0.01015    0.00703    0.00344
AFIX 153
H3    2    0.854595    0.119618    0.505749    11.00000   -1.20000
AFIX   0
B4    3    0.596320    0.136819    0.420142    11.00000    0.01588    0.02285 =
         0.03158    0.00689    0.00971    0.00017
AFIX 153
H4    2    0.559632    0.207655    0.475121    11.00000   -1.20000
AFIX   0
B5    3    0.536962    0.143481    0.306849    11.00000    0.01395    0.03009 =
         0.03510    0.01158    0.00593    0.00212
AFIX 153
H5    2    0.461313    0.218453    0.288020    11.00000   -1.20000
AFIX   0
B6    3    0.679031    0.096599    0.254135    11.00000    0.02326    0.04085 =
         0.03115    0.01422    0.01066    0.00636
AFIX 153
H6    2    0.698498    0.140544    0.201457    11.00000   -1.20000
AFIX   0
B7    3    0.769000   -0.079996    0.365427    11.00000    0.02136    0.02390 =
         0.03470    0.00824    0.01001    0.00406
AFIX 153
H7    2    0.846937   -0.153442    0.384016    11.00000   -1.20000
AFIX   0
B8    3    0.627828   -0.033548    0.418046    11.00000    0.02303    0.02223 =
         0.03563    0.00708    0.01235    0.00029
AFIX 153
H8    2    0.610710   -0.076821    0.471553    11.00000   -1.20000
AFIX   0
B9    3    0.480764    0.003133    0.336458    11.00000    0.01770    0.02437 =
         0.03678    0.00491    0.00968   -0.00186
AFIX 153
H9    2    0.366840   -0.015984    0.336559    11.00000   -1.20000
AFIX   0
B10   3    0.532755   -0.021057    0.234296    11.00000    0.02135    0.03657 =
         0.03039    0.00517    0.00462    0.00171
AFIX 153
H10   2    0.453303   -0.056038    0.167240    11.00000   -1.20000
AFIX   0
B11   3    0.711174   -0.072357    0.252672    11.00000    0.02616    0.03474 =
         0.03052    0.00594    0.01138    0.00551
AFIX 153
H11   2    0.751283   -0.140266    0.198100    11.00000   -1.20000
AFIX   0
B12   3    0.588305   -0.130589    0.303075    11.00000    0.02329    0.02482 =
         0.03569    0.00330    0.00877    0.00053
AFIX 153
H12   2    0.545049   -0.238108    0.281148    11.00000   -1.20000
AFIX   0
C1'   1    0.818402    0.479410    0.706922    11.00000    0.01546    0.02208 =
         0.04529   -0.00694    0.01071   -0.00203
C2'   1    0.739750    0.436232    0.775456    11.00000    0.01866    0.03355 =
         0.04004   -0.00722    0.00975   -0.00178
AFIX 153
H2'   2    0.623267    0.450258    0.769409    11.00000   -1.20000
AFIX   0
B3'   3    0.780289    0.310372    0.692973    11.00000    0.01881    0.02224 =
         0.03666   -0.00393    0.00592   -0.00099
AFIX 153
H3'   2    0.700386    0.241583    0.634652    11.00000   -1.20000
AFIX   0
B4'   3    0.946790    0.373543    0.684227    11.00000    0.01351    0.02691 =
         0.03936   -0.00356    0.00674    0.00150
AFIX 153
H4'   2    0.977100    0.344891    0.619224    11.00000   -1.20000
AFIX   0
B5'   3    0.992885    0.538326    0.760161    11.00000    0.01436    0.03428 =
         0.04776   -0.00970    0.00576   -0.00637
AFIX 153
H5'   2    1.053170    0.617169    0.744712    11.00000   -1.20000
AFIX   0
B6'   3    0.854082    0.579238    0.817065    11.00000    0.02511    0.03324 =
         0.05078   -0.01779    0.01116   -0.00660
AFIX 153
H6'   2    0.821329    0.683926    0.838678    11.00000   -1.20000
AFIX   0
B7'   3    0.805937    0.299361    0.804053    11.00000    0.02373    0.03806 =
         0.03478   -0.00165    0.00730   -0.00147
AFIX 153
H7'   2    0.742826    0.221653    0.818736    11.00000   -1.20000
AFIX   0
B8'   3    0.943520    0.258564    0.747600    11.00000    0.02154    0.03361 =
         0.03389   -0.00028    0.00553    0.00234
AFIX 153
H8'   2    0.973019    0.152878    0.725021    11.00000   -1.20000
AFIX   0
B9'   3    1.074975    0.399066    0.789451    11.00000    0.01702    0.04023 =
         0.03860   -0.00232    0.00276   -0.00159
AFIX 153
H9'   2    1.191318    0.385716    0.794428    11.00000   -1.20000
AFIX   0
B10'  3    1.017605    0.526568    0.871127    11.00000    0.02554    0.04451 =
         0.04232   -0.01264    0.00453   -0.00816
AFIX 153
H10'  2    1.095237    0.597536    0.929554    11.00000   -1.20000
AFIX   0
B11'  3    0.851180    0.462714    0.879872    11.00000    0.02705    0.04730 =
         0.03816   -0.01304    0.00992   -0.00435
AFIX 153
H11'  2    0.817465    0.491102    0.943746    11.00000   -1.20000
AFIX   0
B12'  3    0.988953    0.352894    0.863558    11.00000    0.02269    0.05061 =
         0.03392   -0.00372    0.00302   -0.00303
AFIX 153
H12'  2    1.048850    0.309268    0.917358    11.00000   -1.20000
AFIX   0
C1S   1    1.051158    1.009404    1.042143    11.00000    0.07875    0.04888 =
         0.12262    0.00477    0.04774   -0.01071
AFIX   3
PART   1
H1SA  2    1.087598    0.924334    1.044793    21.00000   -1.20000
H1SB  2    1.129958    1.068174    1.044883    21.00000   -1.20000
PART   2
H1SC  2    1.088608    0.927184    1.050843   -21.00000   -1.20000
H1SD  2    1.127888    1.075454    1.052543   -21.00000   -1.20000
AFIX   0
PART   1
C2S   1    0.994613    1.068549    1.126827    21.00000    0.04355    0.03475 =
         0.07752    0.00722    0.02522   -0.00847
AFIX  23
H2SA  2    0.957533    1.156613    1.124559    21.00000   -1.20000
H2SB  2    0.913344    1.008169    1.124261    21.00000   -1.20000
AFIX   0
C3S   1    1.104021    1.086943    1.214632    21.00000    0.05896    0.03579 =
         0.06656    0.02009    0.02453   -0.00325
AFIX 137
H3SA  2    1.064169    1.135697    1.263512    21.00000   -1.50000
H3SB  2    1.189720    1.138245    1.215405    21.00000   -1.50000
H3SC  2    1.129609    0.998898    1.222308    21.00000   -1.50000
AFIX   0
PART   2
C2S'  1    0.944285    1.059740    1.095387   -21.00000    0.31422
AFIX   3
H2SC  2    0.971165    1.152140    1.135427   -21.00000   -1.20000
H2SD  2    0.937585    1.004600    1.135807   -21.00000   -1.20000
AFIX   0
C3S'  1    0.790050    1.052733    1.033824   -21.00000    0.20547
AFIX 137
H3SD  2    0.795135    1.045140    0.972650   -21.00000   -1.50000
H3SE  2    0.744222    1.134398    1.056078   -21.00000   -1.50000
H3SF  2    0.733824    0.974255    1.034039   -21.00000   -1.50000
AFIX   0
PART   0
C4S   1    0.525444    0.572991    1.012273    11.00000    0.06671    0.13995 =
         0.07703    0.03207    0.03268    0.01575
AFIX  23
H4SA  2    0.479887    0.623815    1.058569    11.00000   -1.20000
H4SB  2    0.630057    0.582192    1.039722    11.00000   -1.20000
AFIX   0
C5S   1    0.496924    0.637191    0.938106    11.00000    0.06116    0.15397 =
         0.08610    0.02843    0.01771    0.02994
AFIX   3
PART   3
H5SA  2    0.394114    0.635241    0.914206    31.00000   -1.20000
H5SB  2    0.535284    0.584031    0.890596    31.00000   -1.20000
PART   4
H5SC  2    0.579674    0.694861    0.943606   -31.00000   -1.20000
H5SD  2    0.415554    0.691231    0.940016   -31.00000   -1.20000
AFIX   0
PART   3
C6S   1    0.561425    0.784266    0.964695    31.00000    0.10115    0.11841 =
         0.08247    0.03547    0.01934   -0.00202
AFIX 137
H6SA  2    0.524700    0.839184    1.013272    31.00000   -1.50000
H6SB  2    0.534258    0.819751    0.912823    31.00000   -1.50000
H6SC  2    0.666043    0.786726    0.984780    31.00000   -1.50000
AFIX   0
PART   4
C6S'  1    0.467826    0.524031    0.850032   -31.00000    0.04898    0.13758 =
         0.07120    0.01901    0.02792    0.00407
AFIX 137
H6SD  2    0.546787    0.465107    0.852472   -31.00000   -1.50000
H36E  2    0.460012    0.562804    0.800102   -31.00000   -1.50000
H6SF  2    0.378107    0.471950    0.841303   -31.00000   -1.50000
PART   0

AFIX   0
HKLF 4

REM  siv10 in P-1
REM R1 =  0.0763 for    4938 Fo > 4sig(Fo)  and  0.1059 for all    7214 data
REM    366 parameters refined using      4 restraints

END

WGHT      0.1351      0.4841

REM Instructions for potential hydrogen bonds
EQIV $1 -x+1, -y+1, -z+1
HTAB N1 O1'_$1
EQIV $2 -x+2, -y+1, -z+1
HTAB N1' O1_$2

REM Highest difference peak  0.524,  deepest hole -0.332,  1-sigma level  0.067
Q1    1   0.4329  0.6128  0.9902  11.00000  0.05    0.52
Q2    1   0.4712  0.5219  0.9446  11.00000  0.05    0.50
Q3    1   0.4280  0.7551  0.9637  11.00000  0.05    0.40
Q4    1   0.5415  0.6937  1.0151  11.00000  0.05    0.36
Q5    1   0.6905  0.9178  1.0006  11.00000  0.05    0.34
Q6    1   0.8417  1.0055  0.9544  11.00000  0.05    0.34
Q7    1   0.9430  0.3538  0.6309  11.00000  0.05    0.34
Q8    1   0.7217  0.1630  0.2407  11.00000  0.05    0.33
Q9    1   0.6884  0.2828  0.6324  11.00000  0.05    0.30
Q10   1   1.1207  1.1413  1.3069  11.00000  0.05    0.30
;
_shelx_res_checksum   96463

_shelx_hkl_file
;
  -1   0   0   10.80    0.54
   1   0   0   10.09    0.52
   1   0   0   11.74    0.50
  -2   0   0    2.35    0.22
  -2   0   0    1.94    0.15
   2   0   0    2.23    0.19
   2   0   0    2.06    0.18
  -3   0   0   10.20    0.53
  -3   0   0   10.52    0.64
   3   0   0   11.06    0.60
   3   0   0   10.53    0.58
  -4   0   0  163.19    7.38
  -4   0   0  163.03    7.23
   4   0   0  164.49    7.30
   4   0   0  163.28    7.32
  -5   0   0    6.08    0.53
   5   0   0    6.74    0.48
   5   0   0    6.74    0.49
   5   0   0    6.81    0.42
  -6   0   0    9.12    0.72
   6   0   0    9.71    0.65
   6   0   0    9.89    0.57
   6   0   0    9.71    0.67
  -7   0   0   -0.09    0.18
   7   0   0   -0.11    0.12
   7   0   0    0.06    0.09
   7   0   0    0.08    0.13
  -8   0   0    2.11    0.45
   8   0   0    2.36    0.41
   8   0   0    2.27    0.37
   8   0   0    2.00    0.27
  -9   0   0    3.59    0.59
   9   0   0    3.11    0.49
   9   0   0    4.31    0.54
 -10   0   0    8.97    0.89
  10   0   0    8.28    0.80
  10   0   0   11.26    0.84
 -11   0   0    0.33    0.29
  11   0   0    0.01    0.24
  11   0   0   -0.08    0.23
 -12   0   0    0.87    0.38
  12   0   0    0.32    0.31
  12   0   0    0.57    0.31
  12  -1   0   -0.01    0.28
  12  -1   0    0.15    0.26
 -12   1   0    1.22    0.37
  11  -1   0    2.43    0.52
  11  -1   0    2.52    0.50
 -11   1   0    2.10    0.50
  10  -1   0   -0.14    0.18
  10  -1   0    0.00    0.17
 -10   1   0    0.04    0.25
   9  -1   0   10.17    0.80
   9  -1   0   10.82    0.72
   9  -1   0   10.09    0.82
  -9   1   0    9.53    0.84
   8  -1   0    0.30    0.19
   8  -1   0    0.22    0.16
   8  -1   0    0.58    0.17
  -8   1   0    0.76    0.28
   7  -1   0   23.01    1.30
   7  -1   0   22.72    1.27
  -7   1   0   21.80    1.17
  -7   1   0   20.88    1.31
   6  -1   0    2.91    0.37
   6  -1   0    3.10    0.39
  -6   1   0    3.35    0.46
  -6   1   0    2.86    0.28
   5  -1   0   16.90    0.95
  -5   1   0   17.18    0.90
  -5   1   0   16.97    1.00
   4  -1   0   67.39    3.10
  -4   1   0   66.05    3.14
  -4   1   0   67.78    3.07
   3  -1   0    0.11    0.07
  -3   1   0    0.04    0.07
  -3   1   0    0.05    0.08
   2  -1   0   -0.04    0.06
  -2   1   0   -0.03    0.06
  -2   1   0   -0.07    0.06
   1  -1   0  259.42   10.74
   1  -1   0  234.72   10.71
  -1   1   0  240.51   10.71
   0   1   0  141.16    5.45
   0   1   0  109.67    5.44
   0   1   0  112.67    5.46
   0   1   0  131.17    5.48
  -1  -1   0    5.80    0.34
   1   1   0    6.20    0.30
   1   1   0    5.90    0.30
  -2  -1   0   91.34    4.13
   2   1   0   93.11    4.08
   2   1   0   90.20    4.02
   2   1   0   90.67    4.06
  -3  -1   0    0.08    0.11
   3   1   0    0.17    0.07
   3   1   0   -0.02    0.03
   3   1   0   -0.06    0.06
  -4  -1   0   -0.06    0.10
   4   1   0    0.00    0.05
   4   1   0    0.10    0.08
   4   1   0    0.10    0.09
  -5  -1   0    0.56    0.21
   5   1   0    0.72    0.11
   5   1   0    0.57    0.16
   5   1   0    0.48    0.15
  -6  -1   0   13.53    0.92
   6   1   0   11.57    0.77
   6   1   0   13.21    0.83
   6   1   0   13.33    0.68
  -7  -1   0   -0.01    0.16
   7   1   0    0.09    0.13
   7   1   0    0.15    0.08
   7   1   0    0.02    0.12
  -8  -1   0    0.44    0.27
   8   1   0    0.54    0.22
   8   1   0    0.58    0.22
  -9  -1   0    0.37    0.28
   9   1   0    0.00    0.16
   9   1   0   -0.18    0.12
 -10  -1   0    0.94    0.39
  10   1   0    0.27    0.24
  10   1   0   -0.27    0.16
 -11  -1   0    0.07    0.26
  11   1   0   -0.26    0.18
  11   1   0   -0.12    0.22
 -12  -1   0    2.98    0.64
  12   1   0    2.03    0.53
  12   1   0    3.44    0.57
  12  -2   0    1.03    0.36
  12  -2   0    0.45    0.32
 -12   2   0    1.38    0.37
  11  -2   0   -0.03    0.24
  11  -2   0    0.12    0.25
 -11   2   0    0.56    0.27
  10  -2   0    0.65    0.29
  10  -2   0    0.36    0.27
 -10   2   0    0.56    0.29
   9  -2   0    0.81    0.29
   9  -2   0    0.96    0.30
  -9   2   0    0.98    0.32
  -9   2   0    1.12    0.25
   8  -2   0    5.80    0.56
   8  -2   0    5.23    0.59
  -8   2   0    5.65    0.56
  -8   2   0    5.12    0.46
   7  -2   0    3.70    0.45
  -7   2   0    3.84    0.44
  -7   2   0    3.69    0.37
   6  -2   0   16.63    0.97
  -6   2   0   16.36    0.94
  -6   2   0   16.47    0.99
   5  -2   0    8.69    0.57
  -5   2   0    8.56    0.56
  -5   2   0    8.56    0.59
   4  -2   0   25.56    1.29
  -4   2   0   24.92    1.29
  -4   2   0   26.14    1.30
   3  -2   0    9.15    0.52
  -3   2   0    9.33    0.53
  -3   2   0    8.97    0.55
   2  -2   0    2.71    0.21
  -2   2   0    3.14    0.20
  -2   2   0    3.11    0.26
   1  -2   0    0.86    0.10
   1  -2   0    0.63    0.06
  -1   2   0    0.79    0.11
  -1   2   0    1.03    0.06
  -1   2   0    0.73    0.14
   0  -2   0  571.32   24.41
   0   2   0  563.68   24.46
   0   2   0  534.55   24.47
   0   2   0  566.06   24.43
  -1  -2   0    4.49    0.31
   1   2   0    4.51    0.28
   1   2   0    4.55    0.25
   1   2   0    4.45    0.28
  -2  -2   0   20.80    1.09
   2   2   0   22.02    1.00
   2   2   0   20.79    1.00
   2   2   0   20.78    1.03
  -3  -2   0   17.89    1.01
   3   2   0   18.96    0.95
   3   2   0   17.30    0.90
   3   2   0   18.36    0.87
  -4  -2   0    1.03    0.25
   4   2   0    1.09    0.19
   4   2   0    1.28    0.18
   4   2   0    1.03    0.12
  -5  -2   0    0.95    0.27
   5   2   0    1.51    0.22
   5   2   0    1.42    0.15
   5   2   0    1.01    0.21
  -6  -2   0    0.12    0.17
   6   2   0    0.08    0.13
   6   2   0    0.25    0.14
   6   2   0    0.11    0.07
  -7  -2   0    6.31    0.65
   7   2   0    6.46    0.38
   7   2   0    6.33    0.56
   7   2   0    5.97    0.51
  -8  -2   0    6.14    0.69
   8   2   0    6.90    0.62
   8   2   0    7.51    0.60
  -9  -2   0    0.23    0.31
   9   2   0    0.32    0.22
   9   2   0    0.39    0.22
 -10  -2   0   -0.04    0.25
  10   2   0   -0.16    0.19
  10   2   0   -0.16    0.19
 -11  -2   0    0.69    0.37
  11   2   0    0.54    0.33
  11   2   0    0.94    0.31
 -12  -2   0    0.88    0.43
  12   2   0    0.43    0.29
  12   2   0    0.65    0.31
  12  -3   0    3.46    0.64
  12  -3   0    2.09    0.55
  11  -3   0    0.07    0.25
  11  -3   0    0.39    0.31
 -11   3   0    0.66    0.26
  10  -3   0    0.17    0.21
  10  -3   0    0.56    0.27
 -10   3   0    0.83    0.27
   9  -3   0   -0.11    0.14
   9  -3   0    0.04    0.19
  -9   3   0    0.15    0.19
  -9   3   0    0.39    0.20
   8  -3   0    1.74    0.37
  -8   3   0    2.11    0.38
  -8   3   0    2.42    0.37
   7  -3   0  100.55    4.75
  -7   3   0  103.15    4.74
  -7   3   0  100.17    4.74
   6  -3   0    2.04    0.31
  -6   3   0    2.35    0.33
  -6   3   0    2.42    0.34
   5  -3   0    0.10    0.09
  -5   3   0    0.04    0.10
  -5   3   0    0.06    0.10
   4  -3   0    1.14    0.18
  -4   3   0    1.38    0.23
  -4   3   0    1.04    0.18
   3  -3   0    4.41    0.31
  -3   3   0    4.12    0.36
  -3   3   0    4.30    0.28
   2  -3   0   27.63    1.30
  -2   3   0   28.32    1.24
  -2   3   0   26.36    1.38
   1  -3   0  178.63    7.84
   1  -3   0  173.14    7.90
  -1   3   0  182.07    7.94
  -1   3   0  179.29    8.00
  -1   3   0  184.56    7.85
   0  -3   0    6.98    0.37
   0   3   0    6.05    0.38
   0   3   0    7.33    0.36
   0   3   0    6.47    0.43
  -1  -3   0    2.87    0.25
   1   3   0    2.34    0.23
   1   3   0    3.16    0.19
   1   3   0    3.00    0.23
  -2  -3   0    0.57    0.16
   2   3   0    0.66    0.12
   2   3   0    0.44    0.08
   2   3   0    0.89    0.15
  -3  -3   0    2.87    0.31
   3   3   0    2.25    0.24
   3   3   0    2.57    0.21
   3   3   0    2.54    0.21
  -4  -3   0    8.74    0.66
   4   3   0    9.39    0.60
   4   3   0    9.22    0.50
   4   3   0    8.82    0.54
  -5  -3   0   11.27    0.83
   5   3   0   11.90    0.74
   5   3   0   11.58    0.61
   5   3   0   11.59    0.68
  -6  -3   0    0.43    0.23
   6   3   0    0.27    0.08
   6   3   0    0.10    0.11
   6   3   0   -0.04    0.10
  -7  -3   0   17.95    1.24
   7   3   0   18.47    1.13
   7   3   0   18.69    1.06
   7   3   0   17.93    0.99
  -8  -3   0   -0.21    0.20
   8   3   0    0.02    0.17
   8   3   0    0.02    0.15
  -9  -3   0    0.45    0.31
   9   3   0    0.32    0.19
   9   3   0    0.57    0.28
 -10  -3   0   -0.17    0.26
  10   3   0   -0.13    0.17
  10   3   0    0.42    0.22
 -11  -3   0    0.18    0.34
  11   3   0   -0.08    0.20
  11   3   0    0.07    0.24
  12  -4   0    0.16    0.31
  12  -4   0    1.30    0.42
 -12   4   0    1.87    0.41
  11  -4   0    1.48    0.42
  11  -4   0    2.48    0.53
 -11   4   0    2.76    0.48
  10  -4   0    6.89    0.73
  10  -4   0    6.35    0.76
 -10   4   0    7.78    0.66
 -10   4   0    6.37    0.65
   9  -4   0    0.89    0.29
  -9   4   0    1.73    0.34
  -9   4   0    1.88    0.37
   8  -4   0   15.70    1.07
  -8   4   0   18.58    1.12
  -8   4   0   16.34    1.02
   7  -4   0   -0.04    0.12
  -7   4   0    0.00    0.15
  -7   4   0    0.32    0.17
   6  -4   0    8.75    0.63
  -6   4   0    9.26    0.59
  -6   4   0    8.39    0.66
   5  -4   0    0.38    0.13
  -5   4   0    0.43    0.17
  -5   4   0    0.53    0.14
   4  -4   0   21.37    1.13
  -4   4   0   23.00    1.08
  -4   4   0   20.94    1.22
   3  -4   0    8.63    0.51
  -3   4   0    8.85    0.45
  -3   4   0    7.96    0.59
   2  -4   0   13.22    0.71
  -2   4   0   14.74    0.63
  -2   4   0   13.43    0.75
  -2   4   0   13.58    0.82
   1  -4   0   31.18    1.47
   1  -4   0   33.28    1.41
   1  -4   0   30.80    1.40
  -1   4   0   30.81    1.59
  -1   4   0   31.27    1.52
   0  -4   0   18.43    0.87
   0   4   0   18.30    0.91
   0   4   0   17.10    0.96
   0   4   0   17.62    0.86
  -1  -4   0    2.94    0.26
   1   4   0    2.65    0.20
   1   4   0    2.59    0.24
   1   4   0    2.72    0.27
  -2  -4   0   78.84    3.60
   2   4   0   77.70    3.47
   2   4   0   77.75    3.55
   2   4   0   75.47    3.55
  -3  -4   0   -0.04    0.10
   3   4   0    0.02    0.07
   3   4   0   -0.02    0.07
   3   4   0    0.07    0.09
  -4  -4   0   23.10    1.34
   4   4   0   23.23    1.17
   4   4   0   23.17    1.17
   4   4   0   24.17    1.26
  -5  -4   0   13.66    0.95
   5   4   0   13.68    0.77
   5   4   0   14.36    0.86
   5   4   0   13.23    0.73
  -6  -4   0   53.85    2.89
   6   4   0   57.13    2.66
   6   4   0   56.37    2.76
   6   4   0   56.00    2.57
  -7  -4   0    0.42    0.27
   7   4   0    0.27    0.20
   7   4   0    0.17    0.16
  -8  -4   0    5.37    0.76
   8   4   0    4.12    0.43
   8   4   0    5.29    0.63
  -9  -4   0    7.90    1.01
   9   4   0    7.30    0.62
   9   4   0    6.94    0.71
 -10  -4   0    1.37    0.46
  10   4   0    1.36    0.33
  10   4   0    0.57    0.31
 -11  -4   0    0.89    0.42
  11   4   0    0.24    0.25
  11   4   0    0.23    0.30
  11  -5   0    2.73    0.55
  11  -5   0    2.86    0.57
 -11   5   0    2.46    0.46
  10  -5   0    3.26    0.55
 -10   5   0    2.90    0.45
 -10   5   0    3.24    0.54
   9  -5   0    2.51    0.47
  -9   5   0    2.42    0.46
  -9   5   0    1.92    0.35
   8  -5   0    0.56    0.23
  -8   5   0    0.59    0.21
  -8   5   0    0.33    0.21
   7  -5   0    0.67    0.23
  -7   5   0    1.17    0.23
  -7   5   0    1.18    0.29
   6  -5   0    0.94    0.23
  -6   5   0    0.88    0.19
  -6   5   0    0.37    0.21
   5  -5   0    2.73    0.35
  -5   5   0    3.40    0.28
  -5   5   0    2.79    0.41
   4  -5   0    1.61    0.23
  -4   5   0    1.78    0.17
  -4   5   0    1.30    0.27
   3  -5   0   17.35    0.95
  -3   5   0   18.82    1.02
  -3   5   0   18.64    1.10
  -3   5   0   18.91    0.85
   2  -5   0    1.60    0.20
  -2   5   0    1.11    0.24
  -2   5   0    1.17    0.20
   1  -5   0    0.69    0.13
   1  -5   0    0.51    0.07
   1  -5   0    0.56    0.06
  -1   5   0    0.42    0.16
  -1   5   0    0.58    0.14
   0  -5   0    1.38    0.15
   0   5   0    1.24    0.24
   0   5   0    1.37    0.19
  -1  -5   0   29.92    1.46
   1   5   0   29.66    1.52
   1   5   0   29.46    1.39
   1   5   0   28.75    1.46
  -2  -5   0   18.05    1.00
   2   5   0   17.54    0.88
   2   5   0   17.74    0.98
   2   5   0   17.19    0.96
  -3  -5   0    8.30    0.61
   3   5   0    7.54    0.54
   3   5   0    8.22    0.53
   3   5   0    7.77    0.47
  -4  -5   0    1.37    0.31
   4   5   0    1.65    0.27
   4   5   0    1.56    0.21
   4   5   0    1.71    0.24
  -5  -5   0   58.42    3.06
   5   5   0   60.40    2.84
   5   5   0   63.50    2.84
   5   5   0   60.99    2.96
  -6  -5   0   -0.09    0.19
   6   5   0   -0.06    0.13
   6   5   0   -0.09    0.08
   6   5   0   -0.10    0.11
  -7  -5   0    1.88    0.46
   7   5   0    1.39    0.25
   7   5   0    1.36    0.31
  -8  -5   0    3.01    0.61
   8   5   0    2.93    0.39
   8   5   0    2.92    0.50
  -9  -5   0    7.51    0.87
   9   5   0    7.70    0.75
   9   5   0    8.00    0.64
 -10  -5   0    3.32    0.70
  10   5   0    1.91    0.45
  10   5   0    2.76    0.44
 -11  -5   0    0.64    0.37
  11   5   0   -0.17    0.20
  11   5   0   -0.11    0.21
  11  -6   0    4.03    0.69
 -11   6   0    5.18    0.90
  10  -6   0    0.01    0.21
 -10   6   0    0.10    0.23
   9  -6   0    0.33    0.24
  -9   6   0    0.25    0.25
  -9   6   0    0.67    0.25
   8  -6   0    2.95    0.46
  -8   6   0    3.57    0.57
  -8   6   0    4.03    0.40
   7  -6   0    1.67    0.35
  -7   6   0    2.02    0.29
  -7   6   0    1.50    0.37
   6  -6   0    0.15    0.14
  -6   6   0    0.01    0.16
  -6   6   0   -0.04    0.12
   5  -6   0   -0.06    0.08
  -5   6   0   -0.01    0.10
  -5   6   0    0.03    0.16
   4  -6   0    2.29    0.28
  -4   6   0    2.31    0.38
  -4   6   0    2.40    0.17
   3  -6   0    1.18    0.21
  -3   6   0    1.16    0.28
  -3   6   0    1.21    0.23
   2  -6   0   35.55    1.70
  -2   6   0   34.23    1.77
  -2   6   0   37.18    1.90
   1  -6   0    1.42    0.20
  -1   6   0    1.30    0.27
  -1   6   0    1.43    0.22
   0  -6   0    0.50    0.11
   0  -6   0    0.65    0.14
   0   6   0    0.44    0.18
   0   6   0    0.32    0.13
  -1  -6   0   12.79    0.71
   1   6   0   11.68    0.65
   1   6   0   11.49    0.78
   1   6   0   11.64    0.71
  -2  -6   0   24.15    1.26
   2   6   0   22.68    1.23
   2   6   0   22.44    1.27
   2   6   0   23.21    1.14
  -3  -6   0   -0.01    0.14
   3   6   0    0.09    0.09
   3   6   0    0.21    0.13
   3   6   0    0.08    0.12
  -4  -6   0    0.48    0.23
   4   6   0    0.27    0.12
   4   6   0    0.51    0.16
   4   6   0    0.34    0.15
  -5  -6   0    3.23    0.50
   5   6   0    3.15    0.31
   5   6   0    3.16    0.42
   5   6   0    2.94    0.32
  -6  -6   0    0.42    0.27
   6   6   0    0.54    0.22
   6   6   0    0.36    0.16
   6   6   0    0.45    0.17
  -7  -6   0    1.08    0.40
   7   6   0    0.85    0.21
   7   6   0    1.43    0.32
  -8  -6   0    2.41    0.58
   8   6   0    1.89    0.40
   8   6   0    1.98    0.33
  -9  -6   0    2.36    0.62
   9   6   0    1.74    0.44
   9   6   0    1.90    0.34
 -10  -6   0    5.87    0.93
  10   6   0    4.01    0.50
  10   6   0    4.52    0.68
  10  -7   0    0.01    0.24
 -10   7   0    0.57    0.33
   9  -7   0    2.45    0.48
  -9   7   0    2.47    0.54
   8  -7   0    3.32    0.50
  -8   7   0    3.34    0.60
   7  -7   0    0.61    0.21
  -7   7   0    0.28    0.25
   6  -7   0    0.94    0.23
  -6   7   0    1.18    0.35
   5  -7   0    0.13    0.12
  -5   7   0   -0.09    0.15
   4  -7   0    2.41    0.33
  -4   7   0    2.38    0.43
   3  -7   0    0.31    0.15
  -3   7   0    0.03    0.16
  -3   7   0    0.09    0.12
   2  -7   0   22.60    1.19
  -2   7   0   23.18    1.26
  -2   7   0   24.22    1.40
   1  -7   0   23.85    1.22
  -1   7   0   24.58    1.42
  -1   7   0   24.10    1.29
   0  -7   0    0.83    0.17
   0  -7   0    0.94    0.14
   0   7   0    0.54    0.20
   0   7   0    0.53    0.16
  -1  -7   0    0.01    0.09
   1   7   0   -0.11    0.12
   1   7   0    0.03    0.10
   1   7   0    0.06    0.09
  -2  -7   0   19.21    1.11
   2   7   0   19.32    1.11
   2   7   0   21.15    1.03
   2   7   0   18.86    1.16
  -3  -7   0   14.08    0.92
   3   7   0   13.86    0.88
   3   7   0   14.87    0.79
   3   7   0   13.59    0.90
  -4  -7   0    3.45    0.51
   4   7   0    3.63    0.45
   4   7   0    4.44    0.44
   4   7   0    4.32    0.35
  -5  -7   0    0.92    0.31
   5   7   0    1.09    0.24
   5   7   0    0.74    0.23
   5   7   0    0.70    0.17
  -6  -7   0    0.01    0.20
   6   7   0    0.15    0.18
   6   7   0    0.07    0.14
  -7  -7   0    0.17    0.28
   7   7   0    0.24    0.16
   7   7   0    0.02    0.20
  -8  -7   0    0.55    0.33
   8   7   0    0.92    0.25
   8   7   0    1.07    0.33
  -9  -7   0    4.71    0.80
   9   7   0    3.68    0.63
   9   7   0    3.77    0.49
  10  -8   0    0.49    0.31
 -10   8   0    0.63    0.38
   9  -8   0    1.07    0.35
  -9   8   0    1.22    0.44
   8  -8   0    8.59    0.75
  -8   8   0    8.73    0.89
   7  -8   0    1.98    0.37
  -7   8   0    1.98    0.47
   6  -8   0    5.35    0.59
  -6   8   0    4.75    0.68
   5  -8   0    2.73    0.38
  -5   8   0    3.53    0.56
   4  -8   0    6.48    0.54
  -4   8   0    7.32    0.62
  -4   8   0    7.81    0.72
   3  -8   0    2.61    0.34
  -3   8   0    4.12    0.41
  -3   8   0    4.32    0.58
   2  -8   0   88.14    4.03
  -2   8   0   85.46    4.12
  -2   8   0   88.96    4.30
   1  -8   0    2.28    0.30
  -1   8   0    3.56    0.52
  -1   8   0    3.03    0.38
   0  -8   0    3.27    0.32
   0  -8   0    3.62    0.25
   0   8   0    2.40    0.42
   0   8   0    3.16    0.40
  -1  -8   0    4.53    0.37
   1   8   0    5.46    0.63
   1   8   0    4.42    0.44
  -2  -8   0    6.90    0.52
   2   8   0    6.66    0.47
   2   8   0    5.50    0.57
   2   8   0    6.26    0.53
  -3  -8   0    0.30    0.18
   3   8   0    0.21    0.14
   3   8   0    0.19    0.18
   3   8   0    0.06    0.14
  -4  -8   0    1.88    0.39
   4   8   0    0.60    0.24
   4   8   0    1.00    0.27
   4   8   0    1.32    0.23
  -5  -8   0    0.52    0.26
   5   8   0    0.07    0.12
   5   8   0    0.14    0.17
   5   8   0    0.05    0.15
  -6  -8   0    4.87    0.71
   6   8   0    5.10    0.62
   6   8   0    4.01    0.41
  -7  -8   0    1.59    0.45
   7   8   0    1.18    0.24
   7   8   0    1.14    0.33
  -8  -8   0    0.91    0.42
   8   8   0    1.02    0.26
   8   8   0    0.62    0.28
  -9  -8   0    6.05    0.92
   9   8   0    6.05    0.56
   9   8   0    6.04    0.82
   9  -9   0   -0.08    0.19
  -9   9   0    0.16    0.30
   8  -9   0    4.33    0.62
  -8   9   0    4.54    0.81
   7  -9   0    1.14    0.33
  -7   9   0    0.40    0.34
   6  -9   0    1.83    0.36
  -6   9   0    2.50    0.52
   5  -9   0    0.36    0.18
  -5   9   0    0.43    0.27
   4  -9   0    1.51    0.30
  -4   9   0    2.23    0.48
  -4   9   0    1.98    0.37
   3  -9   0    5.01    0.46
  -3   9   0    4.46    0.54
  -3   9   0    3.94    0.61
   2  -9   0    8.70    0.61
  -2   9   0    8.66    0.68
  -2   9   0    8.11    0.79
   1  -9   0    1.01    0.23
  -1   9   0    1.17    0.27
  -1   9   0    1.10    0.35
   0  -9   0    1.81    0.28
   0   9   0    1.94    0.33
   0   9   0    2.10    0.43
  -1  -9   0    4.16    0.39
   1   9   0    2.58    0.39
   1   9   0    4.56    0.61
  -2  -9   0   13.29    0.77
   2   9   0   11.26    0.81
   2   9   0   10.25    0.85
   2   9   0   10.74    0.69
  -3  -9   0    3.62    0.48
   3   9   0    2.56    0.46
   3   9   0    3.13    0.36
   3   9   0    2.18    0.38
  -4  -9   0    0.03    0.18
   4   9   0    0.07    0.14
   4   9   0    0.16    0.19
   4   9   0    0.49    0.23
  -5  -9   0    1.56    0.39
   5   9   0    1.92    0.38
   5   9   0    1.67    0.27
   5   9   0    1.22    0.35
  -6  -9   0    0.26    0.24
   6   9   0   -0.16    0.14
   6   9   0    0.09    0.23
  -7  -9   0    1.75    0.48
   7   9   0    1.39    0.38
   7   9   0    0.87    0.25
  -8  -9   0    1.52    0.48
   8   9   0    0.36    0.23
   8   9   0    0.95    0.38
   8 -10   0    1.54    0.40
  -8  10   0    1.08    0.50
   7 -10   0    0.02    0.17
  -7  10   0    0.16    0.30
   6 -10   0    3.52    0.51
  -6  10   0    3.37    0.65
   5 -10   0    1.68    0.36
  -5  10   0    1.56    0.45
   4 -10   0    1.76    0.34
  -4  10   0    2.49    0.44
  -4  10   0    1.76    0.48
   3 -10   0    0.11    0.16
  -3  10   0    0.08    0.15
  -3  10   0    0.11    0.22
   2 -10   0    0.12    0.15
  -2  10   0    0.29    0.19
  -2  10   0   -0.35    0.18
   1 -10   0   -0.06    0.14
  -1  10   0    0.17    0.23
  -1  10   0    0.13    0.17
   0 -10   0    0.18    0.14
   0  10   0    0.12    0.16
   0  10   0    0.30    0.27
  -1 -10   0    0.11    0.18
   1  10   0    0.35    0.19
   1  10   0   -0.03    0.22
  -2 -10   0    5.73    0.51
   2  10   0    5.84    0.75
   2  10   0    5.46    0.64
   3  10   0    7.56    0.67
   3  10   0    8.21    0.76
   3  10   0    7.52    0.58
  -4 -10   0    1.67    0.36
   4  10   0    0.60    0.30
   4  10   0    1.32    0.28
   4  10   0    1.09    0.35
  -5 -10   0    0.40    0.24
   5  10   0   -0.04    0.19
   5  10   0   -0.04    0.17
  -6 -10   0    1.40    0.36
   6  10   0    0.36    0.22
   6  10   0    0.57    0.33
  -7 -10   0   13.11    1.08
   7  10   0   13.33    0.90
   7  10   0   15.32    1.11
   7 -11   0    0.73    0.29
  -7  11   0    0.60    0.40
   6 -11   0   -0.24    0.16
  -6  11   0    0.01    0.32
   5 -11   0    1.18    0.30
  -5  11   0    1.49    0.51
   4 -11   0    8.46    0.70
  -4  11   0    8.41    0.78
  -4  11   0    8.78    0.91
   3 -11   0    9.38    0.74
  -3  11   0   10.40    0.82
  -3  11   0   11.21    1.03
   2 -11   0    1.79    0.33
  -2  11   0    1.10    0.39
  -2  11   0    2.22    0.40
   1 -11   0    1.14    0.27
  -1  11   0    0.70    0.28
  -1  11   0    1.25    0.43
   0 -11   0    0.31    0.18
   0  11   0   -0.34    0.22
   0  11   0    0.40    0.21
  -1 -11   0    0.51    0.22
   1  11   0    0.77    0.27
   1  11   0    0.49    0.33
  -2 -11   0    2.08    0.36
   2  11   0    0.68    0.26
   2  11   0    1.56    0.44
   3  11   0    0.03    0.20
   3  11   0    0.54    0.32
   4  11   0    1.21    0.40
   4  11   0    1.03    0.32
   4  11   0    0.68    0.27
   5  11   0    7.81    0.64
   5  11   0    7.67    0.75
   5 -12   0    1.21    0.33
  -5  12   0    1.94    0.53
   4 -12   0    1.14    0.34
  -4  12   0    1.55    0.50
  -4  12   0    1.23    0.38
   3 -12   0    0.90    0.30
  -3  12   0    0.07    0.19
  -3  12   0    0.81    0.41
   2 -12   0    0.04    0.22
  -2  12   0   -0.07    0.18
  -2  12   0    0.14    0.31
   1 -12   0    1.77    0.37
  -1  12   0    1.55    0.39
  -1  12   0    1.87    0.53
   0 -12   0    0.81    0.26
   0  12   0    0.88    0.32
   0  12   0    0.88    0.39
  -1 -12   0   -0.25    0.17
   1  12   0    0.09    0.20
   1  12   0   -0.24    0.21
  -2 -12   0    2.44    0.41
   2  12   0    3.99    0.61
   2  12   0    3.14    0.65
  -3 -12   0    0.64    0.28
   3  12   0    0.49    0.28
   3  12   0    1.10    0.41
   4  12   0    8.49    1.37
   4  12   0    7.45    0.88
  -3  13   0    0.49    0.40
  -3  13   0    0.25    0.25
   2 -13   0   -0.27    0.20
  -2  13   0    0.02    0.34
  -2  13   0   -0.26    0.20
   1 -13   0    0.10    0.22
  -1  13   0    0.05    0.22
  -1  13   0    0.24    0.39
   0 -13   0    1.16    0.36
   0  13   0    1.81    0.42
   0  13   0    0.73    0.44
   1  13   0    0.36    0.29
   1  13   0    0.21    0.35
   2  13  -1    1.95    0.45
   2  13  -1    2.54    0.58
   1  13  -1    0.15    0.22
   1  13  -1    0.19    0.33
  -1 -13   1    0.27    0.25
   0  13  -1    0.96    0.48
   0  13  -1    1.50    0.40
   0 -13   1    1.34    0.34
  -1  13  -1    0.48    0.41
  -1  13  -1    0.43    0.25
   1 -13   1    0.54    0.24
  -2  13  -1    0.07    0.35
  -2  13  -1    0.19    0.23
   2 -13   1    0.00    0.24
  -3  13  -1    0.10    0.25
  -3  13  -1    0.41    0.35
   3 -13   1    0.11    0.26
   4  12  -1   10.35    0.91
   4  12  -1   10.70    0.79
   4  12  -1    9.60    1.29
   3  12  -1    2.81    0.52
   3  12  -1    1.83    0.50
  -3 -12   1    0.98    0.30
   2  12  -1   -0.11    0.30
   2  12  -1    0.03    0.21
  -2 -12   1    0.04    0.19
   1  12  -1    0.32    0.35
   1  12  -1    0.13    0.22
  -1 -12   1    0.07    0.21
   0  12  -1    0.84    0.29
   0  12  -1    0.80    0.42
   0 -12   1    1.57    0.35
  -1  12  -1    0.09    0.23
  -1  12  -1    0.11    0.30
   1 -12   1   -0.16    0.19
  -2  12  -1    0.64    0.36
  -2  12  -1    0.29    0.21
   2 -12   1   -0.11    0.19
  -3  12  -1    0.04    0.17
  -3  12  -1    0.59    0.35
   3 -12   1   -0.06    0.21
  -4  12  -1    0.00    0.21
  -4  12  -1    0.31    0.31
   4 -12   1   -0.13    0.19
  -5  12  -1   -0.07    0.28
   5 -12   1   -0.13    0.19
  -6  12  -1    0.74    0.46
   6 -12   1    0.07    0.21
   6  11  -1    0.51    0.23
   6  11  -1    0.59    0.35
   5  11  -1    1.48    0.40
   5  11  -1    2.12    0.37
   4  11  -1   -0.07    0.19
   4  11  -1    0.07    0.17
   4  11  -1    0.24    0.27
   3  11  -1   16.70    1.03
   3  11  -1   16.80    1.14
   3  11  -1   18.81    1.28
   2  11  -1    0.00    0.16
   2  11  -1    0.37    0.26
  -2 -11   1    0.08    0.18
   1  11  -1    0.46    0.23
   1  11  -1    0.45    0.31
  -1 -11   1    0.61    0.23
   0  11  -1   -0.14    0.15
   0  11  -1   -0.31    0.25
   0 -11   1    0.00    0.16
  -1  11  -1    0.61    0.25
  -1  11  -1    1.12    0.40
   1 -11   1    0.45    0.21
  -2  11  -1    1.94    0.41
  -2  11  -1    0.99    0.39
   2 -11   1    1.82    0.34
  -3  11  -1    3.95    0.56
  -3  11  -1    3.84    0.67
   3 -11   1    2.47    0.39
  -4  11  -1    0.47    0.33
  -4  11  -1    0.60    0.25
   4 -11   1    0.03    0.19
  -5  11  -1   -0.04    0.28
   5 -11   1   -0.05    0.17
  -6  11  -1   -0.10    0.27
   6 -11   1   -0.14    0.16
  -7  11  -1   -0.01    0.35
   7 -11   1    0.33    0.22
   7  10  -1    0.59    0.30
   7  10  -1    0.78    0.26
  -7 -10   1    0.51    0.35
   6  10  -1    0.64    0.23
   6  10  -1    0.34    0.28
  -6 -10   1    0.71    0.32
   5  10  -1    2.83    0.48
   5  10  -1    2.86    0.37
  -5 -10   1    3.33    0.56
   4  10  -1   16.93    1.15
   4  10  -1   18.01    1.04
   4  10  -1   18.82    1.24
  -4 -10   1   18.87    1.20
   3  10  -1    1.31    0.25
   3  10  -1    0.51    0.28
   3  10  -1    1.03    0.29
  -3 -10   1    1.61    0.36
   2  10  -1    0.04    0.21
   2  10  -1    0.10    0.15
   2  10  -1    0.16    0.19
   1  10  -1    0.13    0.23
   1  10  -1    0.19    0.19
  -1 -10   1    0.32    0.19
   0  10  -1    0.02    0.14
   0  10  -1    0.33    0.27
   0 -10   1    0.29    0.18
  -1  10  -1    2.17    0.38
  -1  10  -1    2.68    0.52
   1 -10   1    2.23    0.32
  -2  10  -1    0.55    0.22
  -2  10  -1    0.67    0.31
   2 -10   1    1.04    0.26
  -3  10  -1    0.10    0.22
  -3  10  -1   -0.11    0.13
   3 -10   1   -0.26    0.13
  -4  10  -1    2.98    0.59
  -4  10  -1    2.04    0.40
   4 -10   1    3.01    0.43
  -5  10  -1   -0.27    0.21
   5 -10   1    0.11    0.16
  -6  10  -1    2.95    0.60
   6 -10   1    3.09    0.46
  -7  10  -1    0.76    0.41
   7 -10   1    1.09    0.30
  -8  10  -1    0.06    0.33
   8 -10   1    0.14    0.21
   8   9  -1    5.46    0.54
   8   9  -1    5.61    0.74
  -8  -9   1    6.40    0.93
   7   9  -1    0.49    0.27
   7   9  -1    0.12    0.19
  -7  -9   1    0.42    0.31
   6   9  -1    6.02    0.52
   6   9  -1    6.65    0.64
  -6  -9   1    6.81    0.72
   5   9  -1    0.70    0.25
   5   9  -1    0.82    0.21
   5   9  -1    1.33    0.32
  -5  -9   1    1.42    0.39
   4   9  -1    4.82    0.59
   4   9  -1    3.89    0.51
   4   9  -1    4.49    0.40
  -4  -9   1    4.36    0.59
   3   9  -1    0.10    0.12
   3   9  -1    0.14    0.16
   3   9  -1    0.11    0.19
  -3  -9   1    0.03    0.16
   2   9  -1    2.16    0.41
   2   9  -1    2.02    0.35
   2   9  -1    2.38    0.30
  -2  -9   1    2.50    0.37
   1   9  -1    0.95    0.24
   1   9  -1    0.83    0.31
  -1  -9   1    1.44    0.24
  -1  -9   1    1.57    0.26
   0   9  -1    1.73    0.40
   0   9  -1    1.38    0.31
   0  -9   1    2.49    0.33
  -1   9  -1   13.88    1.03
  -1   9  -1   13.82    0.90
   1  -9   1   13.56    0.82
  -2   9  -1    1.27    0.28
  -2   9  -1    1.77    0.41
   2  -9   1    1.44    0.26
  -3   9  -1    3.17    0.53
  -3   9  -1    2.98    0.43
   3  -9   1    3.97    0.44
  -4   9  -1   -0.09    0.13
  -4   9  -1   -0.07    0.18
   4  -9   1   -0.04    0.13
  -5   9  -1    0.25    0.26
   5  -9   1    0.25    0.18
  -6   9  -1    3.08    0.62
   6  -9   1    2.92    0.44
  -7   9  -1    1.59    0.47
   7  -9   1    1.97    0.39
  -8   9  -1    0.28    0.32
   8  -9   1    0.55    0.26
  -9   9  -1    0.32    0.33
   9  -9   1    0.64    0.29
   9   8  -1    0.09    0.18
   9   8  -1    0.40    0.29
  -9  -8   1    0.54    0.40
   8   8  -1    8.29    0.78
   8   8  -1    8.67    0.67
  -8  -8   1   10.32    0.99
   7   8  -1   -0.23    0.12
   7   8  -1    0.22    0.23
  -7  -8   1    0.14    0.27
   6   8  -1    8.74    0.74
   6   8  -1    9.30    0.63
  -6  -8   1    8.74    0.84
   5   8  -1    0.13    0.13
   5   8  -1    0.05    0.15
   5   8  -1    0.18    0.17
  -5  -8   1    0.20    0.22
   4   8  -1    3.54    0.49
   4   8  -1    5.12    0.49
   4   8  -1    4.92    0.39
  -4  -8   1    5.14    0.54
   3   8  -1    6.34    0.55
   3   8  -1    6.13    0.58
   3   8  -1    6.74    0.46
  -3  -8   1    6.45    0.57
   2   8  -1    2.11    0.32
   2   8  -1    3.41    0.46
   2   8  -1    2.10    0.26
  -2  -8   1    2.48    0.36
   1   8  -1    2.16    0.33
   1   8  -1    3.56    0.31
   1   8  -1    3.01    0.46
  -1  -8   1    2.90    0.31
   0   8  -1    0.23    0.22
   0   8  -1    0.30    0.15
   0  -8   1    0.38    0.16
   0  -8   1    0.32    0.11
  -1   8  -1    0.10    0.13
  -1   8  -1    0.36    0.22
  -2   8  -1   42.81    2.17
  -2   8  -1   44.78    2.34
   2  -8   1   41.63    2.06
  -3   8  -1    0.88    0.23
  -3   8  -1    1.63    0.35
   3  -8   1    1.27    0.23
  -4   8  -1    0.16    0.22
   4  -8   1    0.26    0.14
  -5   8  -1    0.03    0.21
   5  -8   1    0.02    0.12
  -6   8  -1    3.92    0.60
   6  -8   1    2.31    0.37
  -7   8  -1    3.24    0.59
   7  -8   1    2.76    0.43
  -8   8  -1    2.35    0.53
   8  -8   1    1.44    0.36
  -9   8  -1    3.29    0.64
   9  -8   1    2.10    0.45
 -10   8  -1    0.84    0.40
  10  -8   1    0.43    0.29
  10   7  -1    0.09    0.18
  10   7  -1    0.06    0.26
 -10  -7   1    1.06    0.47
   9   7  -1   -0.06    0.19
   9   7  -1    0.07    0.16
  -9  -7   1    0.00    0.30
   8   7  -1    0.22    0.19
   8   7  -1    0.65    0.28
  -8  -7   1    0.23    0.32
   7   7  -1    0.24    0.19
   7   7  -1    0.39    0.18
  -7  -7   1    0.60    0.34
   6   7  -1    4.36    0.40
   6   7  -1    5.12    0.52
  -6  -7   1    5.39    0.60
   5   7  -1    3.04    0.38
   5   7  -1    2.32    0.37
   5   7  -1    2.44    0.31
  -5  -7   1    2.87    0.49
   4   7  -1    0.09    0.13
   4   7  -1    0.20    0.14
   4   7  -1    0.09    0.11
  -4  -7   1    0.08    0.18
   3   7  -1    0.24    0.11
   3   7  -1    0.36    0.15
   3   7  -1    0.32    0.16
  -3  -7   1    0.37    0.19
   2   7  -1    2.03    0.29
   2   7  -1    1.95    0.33
   2   7  -1    2.10    0.24
  -2  -7   1    2.48    0.35
   1   7  -1   18.40    0.97
   1   7  -1   19.39    1.14
   1   7  -1   18.51    1.05
  -1  -7   1   19.41    1.04
   0   7  -1    1.60    0.32
   0   7  -1    1.26    0.22
   0  -7   1    1.51    0.22
   0  -7   1    1.61    0.21
  -1   7  -1    1.79    0.27
  -1   7  -1    2.31    0.38
   1  -7   1    2.13    0.17
   1  -7   1    1.96    0.24
  -2   7  -1    2.44    0.33
  -2   7  -1    2.51    0.41
   2  -7   1    2.05    0.25
  -3   7  -1   16.56    1.09
  -3   7  -1   16.71    0.98
   3  -7   1   15.32    0.89
  -4   7  -1    0.09    0.06
  -4   7  -1   -0.26    0.14
   4  -7   1    0.10    0.12
  -5   7  -1    0.21    0.20
  -5   7  -1   -0.02    0.08
   5  -7   1   -0.03    0.12
  -6   7  -1   10.34    0.61
  -6   7  -1    9.87    0.87
   6  -7   1   10.23    0.72
  -7   7  -1    0.21    0.22
   7  -7   1   -0.02    0.15
  -8   7  -1    4.19    0.64
   8  -7   1    4.35    0.58
  -9   7  -1    9.94    0.95
   9  -7   1   11.35    0.90
 -10   7  -1    0.27    0.30
  10  -7   1    0.10    0.22
  10   6  -1    0.12    0.22
  10   6  -1    0.16    0.25
 -10  -6   1    0.51    0.40
   9   6  -1   -0.10    0.18
   9   6  -1    0.08    0.21
  -9  -6   1    0.32    0.36
   8   6  -1    1.68    0.36
   8   6  -1    1.44    0.29
  -8  -6   1    1.91    0.51
   7   6  -1    0.72    0.24
   7   6  -1    0.59    0.18
  -7  -6   1    0.38    0.31
   6   6  -1    3.05    0.43
   6   6  -1    3.01    0.34
   6   6  -1    3.20    0.29
  -6  -6   1    2.36    0.48
   5   6  -1    2.22    0.28
   5   6  -1    1.29    0.21
   5   6  -1    1.74    0.30
  -5  -6   1    2.13    0.42
   4   6  -1    2.22    0.30
   4   6  -1    1.88    0.29
   4   6  -1    1.66    0.22
  -4  -6   1    2.15    0.39
   3   6  -1   32.89    1.60
   3   6  -1   32.73    1.70
   3   6  -1   33.58    1.70
  -3  -6   1   34.76    1.79
   2   6  -1   79.51    3.74
   2   6  -1   81.77    3.65
   2   6  -1   79.09    3.78
  -2  -6   1   82.23    3.79
   1   6  -1    9.69    0.66
   1   6  -1    9.57    0.53
   1   6  -1    9.46    0.60
  -1  -6   1    9.23    0.59
   0   6  -1    2.50    0.34
   0   6  -1    2.34    0.28
   0  -6   1    2.26    0.22
   0  -6   1    2.25    0.23
  -1   6  -1    0.88    0.23
  -1   6  -1    0.80    0.17
   1  -6   1    0.92    0.12
   1  -6   1    0.79    0.15
  -2   6  -1   20.14    0.92
  -2   6  -1   19.48    1.08
  -2   6  -1   20.57    1.19
   2  -6   1   19.22    1.01
  -3   6  -1    0.45    0.21
  -3   6  -1    0.53    0.17
  -3   6  -1    0.90    0.10
   3  -6   1    0.73    0.17
  -4   6  -1    3.09    0.46
  -4   6  -1    3.55    0.25
   4  -6   1    3.64    0.33
  -5   6  -1   15.71    0.83
  -5   6  -1   16.95    1.09
   5  -6   1   15.42    0.93
  -6   6  -1    0.00    0.15
  -6   6  -1    0.09    0.14
   6  -6   1   -0.08    0.10
  -7   6  -1    3.59    0.38
  -7   6  -1    3.70    0.55
   7  -6   1    3.42    0.45
  -8   6  -1    0.66    0.24
  -8   6  -1    0.28    0.22
   8  -6   1    0.38    0.21
  -9   6  -1    3.73    0.61
  -9   6  -1    3.35    0.46
   9  -6   1    2.60    0.46
 -10   6  -1    0.09    0.26
 -10   6  -1    0.22    0.26
  10  -6   1    0.31    0.24
 -11   6  -1    4.63    0.86
  11  -6   1    4.44    0.70
  11   5  -1    3.39    0.60
  11   5  -1    4.76    0.58
 -11  -5   1    3.83    0.81
  10   5  -1    6.03    0.59
  10   5  -1    6.10    0.75
 -10  -5   1    5.94    0.92
   9   5  -1    8.72    0.67
   9   5  -1    8.13    0.73
  -9  -5   1    7.05    0.84
   8   5  -1    0.32    0.21
   8   5  -1   -0.03    0.16
  -8  -5   1    0.39    0.31
   7   5  -1    0.85    0.25
   7   5  -1    0.32    0.15
  -7  -5   1    0.41    0.28
   6   5  -1    2.06    0.21
   6   5  -1    1.86    0.27
   6   5  -1    2.32    0.35
  -6  -5   1    1.59    0.39
   5   5  -1   38.82    1.84
   5   5  -1   39.85    1.87
   5   5  -1   38.03    1.95
  -5  -5   1   37.35    2.10
   4   5  -1    2.30    0.26
   4   5  -1    1.12    0.22
   4   5  -1    1.85    0.22
  -4  -5   1    1.32    0.32
   3   5  -1    2.23    0.27
   3   5  -1    2.39    0.22
   3   5  -1    2.41    0.30
  -3  -5   1    2.76    0.39
   2   5  -1   22.22    1.06
   2   5  -1   20.63    1.15
   2   5  -1   22.42    1.14
  -2  -5   1   22.04    1.19
   1   5  -1   27.93    1.44
   1   5  -1   28.06    1.38
   1   5  -1   27.82    1.31
  -1  -5   1   27.78    1.39
   0   5  -1    0.74    0.19
   0   5  -1    0.78    0.15
   0   5  -1    1.06    0.14
   0  -5   1    1.02    0.15
  -1   5  -1    0.09    0.08
  -1   5  -1    0.10    0.05
  -1   5  -1   -0.02    0.11
   1  -5   1    0.12    0.09
  -2   5  -1   23.30    1.05
  -2   5  -1   23.11    1.19
  -2   5  -1   22.80    1.26
   2  -5   1   21.62    1.11
  -3   5  -1    2.37    0.18
  -3   5  -1    1.65    0.30
   3  -5   1    2.22    0.26
  -4   5  -1    0.60    0.22
  -4   5  -1    0.77    0.15
   4  -5   1    0.71    0.15
  -5   5  -1    4.81    0.49
  -5   5  -1    5.73    0.40
   5  -5   1    5.47    0.44
  -6   5  -1    7.40    0.65
  -6   5  -1    7.52    0.52
   6  -5   1    7.89    0.59
  -7   5  -1    3.04    0.48
  -7   5  -1    3.83    0.38
   7  -5   1    3.71    0.47
  -8   5  -1    1.02    0.27
  -8   5  -1    1.04    0.31
   8  -5   1    0.99    0.27
  -9   5  -1   -0.01    0.18
  -9   5  -1    0.32    0.22
   9  -5   1    0.34    0.21
 -10   5  -1   -0.01    0.22
 -10   5  -1    0.05    0.20
  10  -5   1   -0.12    0.19
 -11   5  -1    1.05    0.33
  11  -5   1    0.67    0.33
  11  -5   1    0.27    0.28
  11   4  -1    0.00    0.24
  11   4  -1   -0.10    0.22
 -11  -4   1    0.32    0.36
  10   4  -1    9.52    0.76
  10   4  -1    8.57    0.79
 -10  -4   1    9.69    0.98
   9   4  -1    2.07    0.35
   9   4  -1    2.31    0.44
  -9  -4   1    1.54    0.47
   8   4  -1    0.40    0.22
   8   4  -1    0.28    0.17
  -8  -4   1   -0.01    0.27
   7   4  -1    1.28    0.27
   7   4  -1    0.76    0.19
  -7  -4   1    1.69    0.43
   6   4  -1   30.82    1.46
   6   4  -1   31.25    1.66
   6   4  -1   32.16    1.61
  -6  -4   1   32.23    1.83
   5   4  -1    0.64    0.16
   5   4  -1    0.81    0.13
   5   4  -1    0.44    0.15
  -5  -4   1    0.88    0.27
   4   4  -1    0.40    0.13
   4   4  -1    0.20    0.09
   4   4  -1    0.46    0.13
  -4  -4   1    0.07    0.16
   3   4  -1    0.49    0.12
   3   4  -1    0.25    0.11
   3   4  -1    0.51    0.12
  -3  -4   1    0.59    0.20
   2   4  -1  118.27    5.28
   2   4  -1  117.13    5.28
   2   4  -1  120.15    5.22
  -2  -4   1  114.43    5.34
   1   4  -1  139.32    6.28
   1   4  -1  139.92    6.23
   1   4  -1  142.04    6.33
  -1  -4   1  142.97    6.31
   0   4  -1    2.89    0.24
   0   4  -1    3.17    0.22
   0   4  -1    3.58    0.31
   0  -4   1    3.25    0.24
  -1   4  -1   17.67    0.81
  -1   4  -1   17.68    0.96
   1  -4   1   16.42    0.84
  -2   4  -1   36.39    1.85
  -2   4  -1   37.54    1.79
  -2   4  -1   38.17    1.67
   2  -4   1   36.41    1.73
  -3   4  -1   14.67    0.89
  -3   4  -1   15.73    0.75
   3  -4   1   14.37    0.79
  -4   4  -1    9.39    0.53
  -4   4  -1    8.85    0.63
   4  -4   1    8.96    0.56
  -5   4  -1    0.11    0.11
  -5   4  -1    0.04    0.11
   5  -4   1   -0.04    0.08
  -6   4  -1    1.29    0.28
  -6   4  -1    1.44    0.24
   6  -4   1    0.88    0.21
  -7   4  -1   12.01    0.84
  -7   4  -1   11.91    0.77
   7  -4   1   10.87    0.78
  -8   4  -1   17.95    1.13
  -8   4  -1   16.42    1.05
   8  -4   1   18.03    1.12
  -9   4  -1    2.76    0.46
  -9   4  -1    3.16    0.46
   9  -4   1    1.47    0.36
 -10   4  -1    0.13    0.21
 -10   4  -1    0.32    0.23
  10  -4   1    0.29    0.23
  10  -4   1    0.74    0.33
 -11   4  -1    0.55    0.31
  11  -4   1    0.42    0.28
  11  -4   1    0.43    0.30
  11   3  -1   -0.22    0.22
  11   3  -1    0.12    0.23
 -11  -3   1    0.01    0.34
  10   3  -1   17.29    1.16
  10   3  -1   14.54    1.05
 -10  -3   1   16.60    1.33
   9   3  -1    6.63    0.61
   9   3  -1    5.55    0.54
  -9  -3   1    6.69    0.76
   8   3  -1    0.48    0.18
   8   3  -1    0.49    0.22
  -8  -3   1    0.41    0.28
   7   3  -1    6.37    0.55
   7   3  -1    6.58    0.52
  -7  -3   1    6.49    0.68
   6   3  -1    7.40    0.56
   6   3  -1    8.10    0.55
  -6  -3   1    7.29    0.67
   5   3  -1   26.53    1.36
   5   3  -1   28.05    1.24
   5   3  -1   27.98    1.41
  -5  -3   1   24.59    1.51
   4   3  -1    1.16    0.18
   4   3  -1    1.13    0.13
   4   3  -1    1.11    0.19
  -4  -3   1    1.18    0.27
   3   3  -1    0.80    0.11
   3   3  -1    0.66    0.13
   3   3  -1    0.81    0.15
  -3  -3   1    0.84    0.22
   2   3  -1    0.10    0.05
   2   3  -1    0.17    0.09
   2   3  -1    0.06    0.06
  -2  -3   1   -0.12    0.08
   1   3  -1   11.29    0.60
   1   3  -1   11.88    0.63
   1   3  -1   12.02    0.57
  -1  -3   1   11.05    0.63
   0   3  -1   37.29    1.71
   0   3  -1   34.44    1.62
   0   3  -1   35.51    1.66
   0   3  -1   36.72    1.65
  -1   3  -1    1.87    0.11
  -1   3  -1    1.50    0.21
  -1   3  -1    1.36    0.17
   1  -3   1    1.68    0.14
  -2   3  -1   44.84    1.99
  -2   3  -1   42.46    2.11
   2  -3   1   44.94    2.02
  -3   3  -1    8.42    0.56
  -3   3  -1    8.72    0.48
   3  -3   1    8.95    0.50
  -4   3  -1    0.08    0.11
  -4   3  -1    0.01    0.09
   4  -3   1    0.08    0.09
  -5   3  -1    0.66    0.17
  -5   3  -1    0.45    0.16
   5  -3   1    0.64    0.16
  -6   3  -1    2.03    0.31
  -6   3  -1    2.10    0.32
   6  -3   1    2.46    0.34
  -7   3  -1   14.49    0.92
  -7   3  -1   15.37    0.93
   7  -3   1   13.01    0.90
  -8   3  -1    1.27    0.29
  -8   3  -1    1.44    0.32
   8  -3   1    0.90    0.28
  -9   3  -1    1.17    0.29
  -9   3  -1    0.80    0.27
   9  -3   1    0.52    0.25
   9  -3   1    0.77    0.29
 -10   3  -1    0.66    0.26
  10  -3   1    0.24    0.24
  10  -3   1    0.20    0.24
 -11   3  -1    3.64    0.58
  11  -3   1    2.89    0.53
  11  -3   1    3.03    0.57
 -12   3  -1    0.67    0.32
  12  -3   1    0.34    0.28
  12  -3   1    0.15    0.27
  12   2  -1    0.01    0.25
  12   2  -1    0.29    0.27
 -12  -2   1    0.54    0.36
  11   2  -1    0.11    0.25
  11   2  -1    0.02    0.22
 -11  -2   1    0.03    0.30
  10   2  -1    9.06    0.79
  10   2  -1    8.47    0.74
 -10  -2   1    8.52    0.88
   9   2  -1   -0.15    0.15
   9   2  -1    0.01    0.15
  -9  -2   1   -0.12    0.24
   8   2  -1    0.58    0.22
   8   2  -1    0.54    0.22
  -8  -2   1    0.56    0.30
   7   2  -1    2.92    0.40
   7   2  -1    2.57    0.34
  -7  -2   1    2.13    0.44
   6   2  -1    0.59    0.07
   6   2  -1    0.53    0.18
   6   2  -1    0.38    0.15
  -6  -2   1    0.63    0.24
   5   2  -1   29.58    1.45
   5   2  -1   26.63    1.41
   5   2  -1   28.28    1.26
  -5  -2   1   27.02    1.55
   4   2  -1   11.30    0.67
   4   2  -1   11.60    0.55
   4   2  -1   11.72    0.66
  -4  -2   1   12.20    0.78
   3   2  -1   44.92    2.10
   3   2  -1   45.66    2.01
   3   2  -1   45.28    2.09
  -3  -2   1   44.59    2.20
   2   2  -1   83.36    3.74
   2   2  -1   83.58    3.71
   2   2  -1   85.96    3.76
  -2  -2   1   82.53    3.82
   1   2  -1  106.72    4.78
   1   2  -1  110.94    4.76
   1   2  -1  108.05    4.78
  -1  -2   1  106.37    4.82
   0   2  -1   15.42    0.74
   0   2  -1   15.84    0.73
   0   2  -1   15.47    0.71
   0   2  -1   15.74    0.77
  -1   2  -1  336.24   14.65
  -1   2  -1  344.98   14.62
  -1   2  -1  326.20   14.59
   1  -2   1  325.61   14.57
  -2   2  -1    7.99    0.49
  -2   2  -1    8.34    0.44
   2  -2   1    8.84    0.45
  -3   2  -1   25.36    1.25
  -3   2  -1   25.53    1.28
   3  -2   1   26.20    1.25
  -4   2  -1   -0.01    0.07
  -4   2  -1   -0.04    0.09
   4  -2   1    0.03    0.07
  -5   2  -1    0.50    0.15
  -5   2  -1    0.62    0.19
   5  -2   1    0.89    0.19
  -6   2  -1    9.07    0.61
  -6   2  -1    8.57    0.64
   6  -2   1    8.95    0.62
  -7   2  -1    0.03    0.12
  -7   2  -1   -0.20    0.15
   7  -2   1    0.37    0.19
   7  -2   1   -0.01    0.12
  -8   2  -1    2.95    0.47
  -8   2  -1    2.40    0.36
   8  -2   1    2.50    0.41
   8  -2   1    2.76    0.47
  -9   2  -1    1.36    0.35
   9  -2   1    0.64    0.22
   9  -2   1    0.33    0.22
   9  -2   1    1.27    0.35
 -10   2  -1    0.52    0.27
  10  -2   1    0.09    0.21
  10  -2   1    0.51    0.28
 -11   2  -1    4.14    0.63
  11  -2   1    2.82    0.58
  11  -2   1    2.60    0.50
 -12   2  -1    0.87    0.31
  12  -2   1    0.01    0.24
  12  -2   1    0.03    0.25
  12   1  -1   -0.10    0.24
  12   1  -1   -0.18    0.23
 -12  -1   1    0.29    0.36
  11   1  -1    0.01    0.23
  11   1  -1    0.01    0.22
 -11  -1   1   -0.12    0.26
  10   1  -1    6.07    0.75
  10   1  -1    5.83    0.70
 -10  -1   1    6.28    0.87
   9   1  -1    4.43    0.55
   9   1  -1    2.20    0.41
  -9  -1   1    3.43    0.60
   8   1  -1   10.40    0.76
   8   1  -1   10.76    0.78
  -8  -1   1   10.41    0.89
   7   1  -1    0.38    0.18
   7   1  -1    0.19    0.08
   7   1  -1    0.02    0.13
  -7  -1   1    0.46    0.24
   6   1  -1   11.28    0.72
   6   1  -1   11.34    0.73
   6   1  -1   11.61    0.58
  -6  -1   1   10.85    0.82
   5   1  -1   33.69    1.49
   5   1  -1   34.03    1.64
   5   1  -1   30.66    1.61
  -5  -1   1   30.96    1.73
   4   1  -1   32.89    1.59
   4   1  -1   33.87    1.48
   4   1  -1   32.93    1.60
  -4  -1   1   31.08    1.68
   3   1  -1   12.15    0.56
   3   1  -1   12.02    0.66
   3   1  -1   12.51    0.66
   3   1  -1   12.58    0.56
  -3  -1   1   12.62    0.74
   2   1  -1   16.79    0.81
   2   1  -1   16.87    0.82
   1   1  -1  316.93   13.89
   1   1  -1  315.71   13.89
   1   1  -1  318.54   13.87
  -1  -1   1  315.98   13.87
  -1  -1   1  321.43   13.93
   0   1  -1   15.23    0.70
   0   1  -1   15.51    0.72
   0   1  -1   15.19    0.68
   0   1  -1   15.00    0.69
  -1   1  -1  486.08   21.44
  -1   1  -1  496.84   21.47
   1  -1   1  489.55   21.46
  -2   1  -1   75.18    3.34
  -2   1  -1   72.02    3.34
   2  -1   1   75.62    3.32
  -3   1  -1   17.26    0.91
  -3   1  -1   16.95    0.88
   3  -1   1   17.75    0.88
  -4   1  -1   28.72    1.39
  -4   1  -1   27.04    1.44
   4  -1   1   29.35    1.41
  -5   1  -1    1.87    0.24
  -5   1  -1    1.95    0.30
   5  -1   1    1.77    0.28
   5  -1   1    1.67    0.24
  -6   1  -1    3.96    0.35
  -6   1  -1    3.77    0.43
   6  -1   1    3.77    0.40
   6  -1   1    4.70    0.40
  -7   1  -1   13.41    0.97
   7  -1   1   14.43    0.93
   7  -1   1   15.92    0.89
   7  -1   1   16.30    1.01
  -8   1  -1    0.33    0.22
   8  -1   1    0.10    0.16
   8  -1   1    0.31    0.19
   8  -1   1    0.43    0.17
  -9   1  -1    2.82    0.51
   9  -1   1    2.58    0.44
   9  -1   1    2.64    0.50
   9  -1   1    2.46    0.37
 -10   1  -1    1.90    0.45
  10  -1   1    1.86    0.45
  10  -1   1    1.68    0.38
 -11   1  -1    2.82    0.57
  11  -1   1    2.83    0.56
  11  -1   1    1.92    0.44
 -12   1  -1    1.85    0.50
  12  -1   1    1.09    0.43
  12  -1   1    1.06    0.37
  12   0  -1    5.12    0.75
  12   0  -1    5.81    0.79
 -12   0   1    5.37    0.88
  11   0  -1    0.26    0.25
  11   0  -1   -0.03    0.21
 -11   0   1    0.07    0.26
  10   0  -1    3.82    0.57
  10   0  -1    3.47    0.54
 -10   0   1    3.15    0.63
   9   0  -1    8.47    0.69
   9   0  -1    7.64    0.68
  -9   0   1    6.69    0.71
   8   0  -1   12.04    0.68
   8   0  -1   12.95    0.87
   8   0  -1   10.93    0.81
  -8   0   1   11.41    0.91
   7   0  -1    2.07    0.24
   7   0  -1    1.62    0.29
   7   0  -1    1.79    0.32
  -7   0   1    2.33    0.43
   6   0  -1  108.15    4.84
   6   0  -1  104.42    4.82
  -6   0   1  105.19    4.69
  -6   0   1  100.30    4.92
   5   0  -1   12.22    0.74
   5   0  -1   12.39    0.74
  -5   0   1   12.78    0.65
  -5   0   1   11.80    0.81
   4   0  -1   12.57    0.69
   4   0  -1   12.46    0.70
  -4   0   1   11.94    0.75
  -4   0   1   11.83    0.61
   3   0  -1    3.38    0.27
   3   0  -1    3.75    0.27
  -3   0   1    3.80    0.32
  -3   0   1    3.67    0.22
   2   0  -1  944.76   42.83
  -2   0   1 1000.00   42.85
  -2   0   1  996.11   42.83
   1   0  -1   21.99    0.97
   1   0  -1   21.67    0.99
  -1   0   1   21.12    1.00
   0   0  -1   -0.10    0.01
   0   0  -1   -0.10    0.01
   0   0  -1   -0.11    0.01
   0   0   1   -0.10    0.00
   0   0   1   -0.09    0.01
   0   0   1   -0.11    0.01
  -1   0  -1   24.20    1.14
   1   0   1   25.01    1.13
   1   0   1   24.48    1.14
   1   0   1   25.17    1.12
  -2   0  -1  118.50    5.41
   2   0   1  121.90    5.37
   2   0   1  121.27    5.37
   2   0   1  123.61    5.40
  -3   0  -1    8.72    0.57
   3   0   1    9.25    0.52
   3   0   1    9.89    0.52
   3   0   1   10.02    0.57
  -4   0  -1   10.50    0.67
   4   0   1   10.44    0.64
   4   0   1   10.38    0.60
   4   0   1    9.76    0.57
  -5   0  -1   -0.16    0.11
   5   0   1    0.05    0.09
   5   0   1    0.05    0.09
   5   0   1    0.01    0.06
  -6   0  -1   16.66    1.04
   6   0   1   16.69    0.88
   6   0   1   15.32    0.93
   6   0   1   15.62    0.98
  -7   0  -1    1.92    0.38
   7   0   1    2.62    0.31
   7   0   1    2.87    0.41
   7   0   1    2.15    0.32
  -8   0  -1    0.44    0.25
   8   0   1    0.72    0.26
   8   0   1    0.44    0.15
   8   0   1    0.56    0.21
  -9   0  -1    0.09    0.22
   9   0   1    0.16    0.18
   9   0   1    0.24    0.22
 -10   0  -1    5.60    0.79
  10   0   1    5.87    0.67
  10   0   1    5.84    0.76
 -11   0  -1    1.73    0.46
  11   0   1    1.85    0.48
  11   0   1    1.55    0.41
 -12   0  -1    0.79    0.35
  12   0   1   -0.08    0.22
  12   0   1    0.44    0.33
  12  -1  -1    1.05    0.39
  12  -1  -1    1.95    0.49
 -12   1   1    1.77    0.48
  11  -1  -1    0.66    0.29
  11  -1  -1    1.16    0.35
 -11   1   1    1.03    0.37
  10  -1  -1    1.19    0.34
  10  -1  -1    1.12    0.32
 -10   1   1    1.34    0.40
   9  -1  -1    6.82    0.59
   9  -1  -1    6.16    0.61
   9  -1  -1    6.44    0.62
  -9   1   1    5.43    0.64
   8  -1  -1   34.72    1.87
   8  -1  -1   35.16    1.88
  -8   1   1   35.21    1.96
  -8   1   1   33.85    1.72
   7  -1  -1   -0.01    0.12
   7  -1  -1    0.05    0.12
  -7   1   1   -0.05    0.08
  -7   1   1    0.07    0.18
   6  -1  -1   45.88    2.21
   6  -1  -1   43.27    2.19
  -6   1   1   44.59    2.10
  -6   1   1   42.92    2.25
   5  -1  -1    6.79    0.48
  -5   1   1    5.95    0.50
  -5   1   1    6.43    0.42
   4  -1  -1   95.09    4.25
  -4   1   1   91.67    4.29
  -4   1   1   93.25    4.20
   3  -1  -1  231.05   10.15
  -3   1   1  232.72   10.18
  -3   1   1  225.72   10.13
   2  -1  -1    6.47    0.37
  -2   1   1    6.69    0.39
  -2   1   1    6.77    0.38
   1  -1  -1    8.92    0.42
  -1   1   1    8.45    0.45
  -1   1   1    8.44    0.42
  -1   1   1    8.43    0.41
   0  -1  -1    2.66    0.16
   0   1   1    2.98    0.18
   0   1   1    2.71    0.19
   0   1   1    3.09    0.16
   0   1   1    2.91    0.18
  -1  -1  -1  594.13   26.36
   1   1   1  622.50   26.36
   1   1   1  595.94   26.34
   1   1   1  598.68   26.35
  -2  -1  -1   91.87    4.21
   2   1   1   93.50    4.14
   2   1   1   92.78    4.15
   2   1   1   94.66    4.19
  -3  -1  -1    2.43    0.27
   3   1   1    2.54    0.24
   3   1   1    2.53    0.19
   3   1   1    2.37    0.21
  -4  -1  -1   18.43    1.10
   4   1   1   20.44    0.97
   4   1   1   18.72    1.00
   4   1   1   20.65    1.07
  -5  -1  -1    0.24    0.16
   5   1   1    0.03    0.07
   5   1   1    0.04    0.09
   5   1   1    0.18    0.12
  -6  -1  -1   11.81    0.88
   6   1   1   13.83    0.73
   6   1   1   12.74    0.85
   6   1   1   13.08    0.79
  -7  -1  -1    0.00    0.18
   7   1   1    0.01    0.15
   7   1   1    0.09    0.10
   7   1   1    0.10    0.12
  -8  -1  -1    0.31    0.25
   8   1   1    0.98    0.27
   8   1   1    1.04    0.20
   8   1   1    0.58    0.25
  -9  -1  -1   -0.20    0.20
   9   1   1   -0.06    0.15
   9   1   1    0.18    0.21
 -10  -1  -1   -0.12    0.26
  10   1   1    0.00    0.22
  10   1   1   -0.21    0.16
 -11  -1  -1    0.40    0.30
  11   1   1    0.12    0.21
  11   1   1   -0.19    0.19
 -12  -1  -1    2.79    0.62
  12   1   1    1.98    0.52
  12  -2  -1    0.77    0.36
  12  -2  -1    0.40    0.34
 -12   2   1    1.98    0.43
  11  -2  -1   -0.01    0.22
  11  -2  -1    0.06    0.22
 -11   2   1    0.63    0.29
  10  -2  -1   -0.09    0.17
  10  -2  -1    0.02    0.17
 -10   2   1    0.04    0.22
   9  -2  -1    0.23    0.19
   9  -2  -1    0.11    0.18
  -9   2   1   -0.07    0.13
  -9   2   1    0.11    0.22
   8  -2  -1   16.59    1.09
   8  -2  -1   16.85    1.09
  -8   2   1   16.40    1.11
  -8   2   1   17.67    1.00
   7  -2  -1    1.56    0.30
  -7   2   1    1.16    0.28
  -7   2   1    1.55    0.25
   6  -2  -1    3.17    0.38
  -6   2   1    3.29    0.32
  -6   2   1    3.53    0.38
   5  -2  -1    6.67    0.49
  -5   2   1    7.00    0.48
  -5   2   1    7.15    0.52
   4  -2  -1   45.57    2.19
  -4   2   1   47.63    2.21
  -4   2   1   45.49    2.20
   3  -2  -1    3.60    0.27
  -3   2   1    3.53    0.26
  -3   2   1    3.07    0.28
   2  -2  -1    4.76    0.29
  -2   2   1    4.28    0.28
  -2   2   1    4.46    0.26
  -2   2   1    4.27    0.32
   1  -2  -1  118.55    5.21
  -1   2   1  121.45    5.28
  -1   2   1  114.69    5.23
   0  -2  -1   43.52    1.93
   0   2   1   43.57    1.99
   0   2   1   41.38    1.92
   0   2   1   44.06    1.96
  -1  -2  -1    3.76    0.27
   1   2   1    3.77    0.26
   1   2   1    3.47    0.20
   1   2   1    3.79    0.25
  -2  -2  -1   47.14    2.17
   2   2   1   45.39    2.06
   2   2   1   44.05    2.09
   2   2   1   45.98    2.13
  -3  -2  -1    4.19    0.37
   3   2   1    4.66    0.35
   3   2   1    3.92    0.28
   3   2   1    3.90    0.28
  -4  -2  -1   13.16    0.88
   4   2   1   15.05    0.76
   4   2   1   15.73    0.79
   4   2   1   14.20    0.84
  -5  -2  -1    1.71    0.34
   5   2   1    1.34    0.26
   5   2   1    1.31    0.18
   5   2   1    1.86    0.25
  -6  -2  -1    7.84    0.70
   6   2   1    8.31    0.57
   6   2   1    9.05    0.66
   6   2   1    8.24    0.50
  -7  -2  -1   13.38    1.01
   7   2   1   14.53    0.95
   7   2   1   13.48    0.76
   7   2   1   14.82    0.88
  -8  -2  -1    6.97    0.73
   8   2   1    6.81    0.57
   8   2   1    6.75    0.63
  -9  -2  -1    0.07    0.25
   9   2   1    0.01    0.16
   9   2   1    0.15    0.20
 -10  -2  -1    0.42    0.34
  10   2   1    0.14    0.26
  10   2   1    0.01    0.18
 -11  -2  -1    1.55    0.49
  11   2   1    0.92    0.39
  11   2   1    0.55    0.28
  12  -3  -1   -0.22    0.24
  12  -3  -1    0.51    0.32
  11  -3  -1    0.77    0.32
  11  -3  -1    0.50    0.28
 -11   3   1    0.95    0.29
  10  -3  -1   -0.10    0.16
  10  -3  -1   -0.09    0.18
 -10   3   1    0.27    0.22
   9  -3  -1    3.82    0.55
   9  -3  -1    3.14    0.50
  -9   3   1    3.22    0.50
  -9   3   1    2.84    0.42
   8  -3  -1    0.33    0.18
  -8   3   1    0.73    0.26
  -8   3   1    0.71    0.22
   7  -3  -1   29.36    1.58
  -7   3   1   27.85    1.54
  -7   3   1   28.65    1.56
   6  -3  -1   18.79    1.09
  -6   3   1   19.69    1.10
  -6   3   1   18.83    1.08
   5  -3  -1   -0.03    0.07
  -5   3   1    0.06    0.10
  -5   3   1   -0.03    0.09
   4  -3  -1   10.35    0.62
  -4   3   1   10.48    0.60
  -4   3   1   10.71    0.67
   3  -3  -1    1.93    0.20
  -3   3   1    2.16    0.28
  -3   3   1    2.05    0.17
   2  -3  -1    0.16    0.08
  -2   3   1    0.14    0.04
  -2   3   1    0.08    0.07
  -2   3   1    0.04    0.09
  -2   3   1    0.14    0.05
   1  -3  -1  129.98    5.68
  -1   3   1  126.87    5.71
  -1   3   1  128.96    5.78
   0  -3  -1   26.80    1.21
   0   3   1   26.88    1.31
   0   3   1   25.98    1.25
   0   3   1   25.79    1.21
  -1  -3  -1   -0.05    0.06
   1   3   1    0.04    0.07
   1   3   1   -0.04    0.04
   1   3   1    0.03    0.06
  -2  -3  -1    1.52    0.23
   2   3   1    1.09    0.18
   2   3   1    1.28    0.14
   2   3   1    1.21    0.17
  -3  -3  -1    0.11    0.12
   3   3   1    0.09    0.08
   3   3   1    0.06    0.06
   3   3   1   -0.06    0.08
  -4  -3  -1    2.71    0.39
   4   3   1    2.43    0.23
   4   3   1    2.40    0.30
   4   3   1    2.36    0.22
  -5  -3  -1    0.03    0.16
   5   3   1    0.09    0.10
   5   3   1    0.07    0.07
   5   3   1   -0.01    0.11
  -6  -3  -1    2.91    0.48
   6   3   1    2.52    0.38
   6   3   1    2.93    0.35
   6   3   1    3.10    0.26
  -7  -3  -1    0.18    0.24
   7   3   1    0.19    0.11
   7   3   1    0.24    0.16
   7   3   1    0.23    0.17
  -8  -3  -1    0.96    0.35
   8   3   1    1.66    0.36
   8   3   1    1.11    0.26
  -9  -3  -1    3.10    0.61
   9   3   1    3.17    0.46
   9   3   1    3.22    0.53
 -10  -3  -1    3.48    0.68
  10   3   1    2.88    0.53
  10   3   1    2.98    0.45
 -11  -3  -1    1.29    0.46
  11   3   1    1.65    0.37
  11   3   1    1.12    0.40
  12  -4  -1   15.07    1.23
  12  -4  -1   15.33    1.23
 -12   4   1   17.07    1.16
  11  -4  -1    2.51    0.51
  11  -4  -1    2.76    0.56
 -11   4   1    3.27    0.50
  10  -4  -1    1.14    0.36
  10  -4  -1    1.74    0.41
 -10   4   1    2.32    0.39
 -10   4   1    1.12    0.32
   9  -4  -1    8.20    0.73
  -9   4   1    8.13    0.66
  -9   4   1    8.29    0.70
   8  -4  -1    2.73    0.42
  -8   4   1    2.95    0.42
  -8   4   1    3.81    0.49
   7  -4  -1    2.89    0.41
  -7   4   1    2.78    0.42
  -7   4   1    2.25    0.34
   6  -4  -1    2.10    0.32
  -6   4   1    2.30    0.31
  -6   4   1    2.17    0.35
   5  -4  -1   13.30    0.79
  -5   4   1   12.85    0.84
  -5   4   1   12.92    0.73
   4  -4  -1    0.24    0.10
  -4   4   1    0.21    0.13
  -4   4   1    0.12    0.07
   3  -4  -1   11.68    0.67
  -3   4   1   12.54    0.59
  -3   4   1   12.21    0.70
  -3   4   1   11.96    0.76
   2  -4  -1    3.09    0.24
  -2   4   1    2.35    0.31
  -2   4   1    2.66    0.24
   1  -4  -1   96.80    4.30
  -1   4   1   94.97    4.34
  -1   4   1   97.32    4.43
   0  -4  -1   68.55    2.96
   0   4   1   67.35    3.10
   0   4   1   62.54    3.02
  -1  -4  -1   90.73    3.97
   1   4   1   89.06    3.98
   1   4   1   82.20    3.89
   1   4   1   88.17    4.02
  -2  -4  -1   24.41    1.27
   2   4   1   24.94    1.26
   2   4   1   24.39    1.25
   2   4   1   24.32    1.16
  -3  -4  -1    5.43    0.46
   3   4   1    5.08    0.40
   3   4   1    5.21    0.33
   3   4   1    4.66    0.37
  -4  -4  -1   20.97    1.31
   4   4   1   23.07    1.19
   4   4   1   24.78    1.28
   4   4   1   24.41    1.16
  -5  -4  -1    3.10    0.47
   5   4   1    3.27    0.41
   5   4   1    2.84    0.27
   5   4   1    2.76    0.30
  -6  -4  -1    7.88    0.72
   6   4   1    6.87    0.50
   6   4   1    6.84    0.59
   6   4   1    6.43    0.45
  -7  -4  -1   10.46    0.87
   7   4   1    9.20    0.75
   7   4   1    9.34    0.64
  -8  -4  -1    0.09    0.27
   8   4   1   -0.04    0.18
   8   4   1    0.17    0.17
  -9  -4  -1    6.64    0.92
   9   4   1    6.27    0.66
   9   4   1    6.30    0.57
 -10  -4  -1    1.44    0.48
  10   4   1    0.68    0.26
  10   4   1    1.31    0.42
 -11  -4  -1    0.39    0.36
  11   4   1    0.04    0.27
  11   4   1   -0.08    0.20
  11  -5  -1    0.01    0.25
  11  -5  -1   -0.05    0.22
 -11   5   1    0.38    0.22
  10  -5  -1    0.34    0.25
 -10   5   1    1.03    0.35
 -10   5   1    1.15    0.26
   9  -5  -1   -0.16    0.13
  -9   5   1    0.14    0.22
  -9   5   1    0.40    0.18
   8  -5  -1    0.55    0.22
  -8   5   1    1.22    0.23
  -8   5   1    0.82    0.28
   7  -5  -1    0.58    0.20
  -7   5   1    0.99    0.19
  -7   5   1    0.78    0.27
   6  -5  -1   24.03    1.38
  -6   5   1   25.96    1.28
  -6   5   1   26.07    1.49
   5  -5  -1    7.95    0.57
  -5   5   1    7.78    0.65
  -5   5   1    8.45    0.48
   4  -5  -1    0.02    0.08
  -4   5   1    0.04    0.07
  -4   5   1    0.04    0.13
   3  -5  -1   33.84    1.65
  -3   5   1   33.29    1.69
  -3   5   1   35.58    1.81
   2  -5  -1    2.26    0.25
  -2   5   1    2.12    0.32
  -2   5   1    2.20    0.27
   1  -5  -1   44.08    2.10
  -1   5   1   45.16    2.15
  -1   5   1   47.18    2.26
   0  -5  -1    2.94    0.21
   0  -5  -1    2.36    0.23
   0   5   1    3.31    0.28
   0   5   1    3.09    0.37
  -1  -5  -1    0.68    0.15
   1   5   1    0.86    0.13
   1   5   1    0.32    0.12
   1   5   1    0.43    0.15
  -2  -5  -1    0.13    0.11
   2   5   1    0.08    0.10
   2   5   1    0.16    0.08
   2   5   1    0.05    0.11
  -3  -5  -1    3.63    0.39
   3   5   1    3.85    0.29
   3   5   1    4.26    0.37
   3   5   1    3.74    0.36
  -4  -5  -1    3.58    0.48
   4   5   1    3.80    0.31
   4   5   1    3.73    0.34
   4   5   1    3.53    0.37
  -5  -5  -1    0.50    0.25
   5   5   1    0.70    0.17
   5   5   1    0.83    0.17
   5   5   1    0.82    0.22
  -6  -5  -1    4.49    0.62
   6   5   1    3.59    0.34
   6   5   1    3.82    0.50
   6   5   1    4.00    0.36
  -7  -5  -1   22.67    1.45
   7   5   1   20.86    1.16
   7   5   1   19.96    1.29
  -8  -5  -1    0.37    0.32
   8   5   1    0.90    0.31
   8   5   1    0.40    0.21
  -9  -5  -1    2.93    0.63
   9   5   1    3.31    0.45
   9   5   1    2.34    0.47
 -10  -5  -1   10.23    1.03
  10   5   1   11.60    0.82
  10   5   1   10.54    0.96
  11  -6  -1    1.60    0.42
 -11   6   1    1.08    0.44
  10  -6  -1    0.35    0.24
 -10   6   1   -0.06    0.21
   9  -6  -1    0.24    0.23
  -9   6   1    0.47    0.27
   8  -6  -1    4.35    0.59
  -8   6   1    4.38    0.64
  -8   6   1    4.85    0.42
   7  -6  -1    1.37    0.30
  -7   6   1    0.88    0.19
  -7   6   1    0.40    0.23
   6  -6  -1    0.58    0.20
  -6   6   1    0.83    0.17
  -6   6   1    0.37    0.22
   5  -6  -1    0.37    0.15
  -5   6   1    0.43    0.11
  -5   6   1    0.62    0.25
   4  -6  -1    4.07    0.36
  -4   6   1    4.02    0.40
  -4   6   1    4.46    0.54
   3  -6  -1    1.89    0.27
  -3   6   1    2.82    0.34
  -3   6   1    2.14    0.36
   2  -6  -1    0.68    0.15
  -2   6   1    0.72    0.22
  -2   6   1    0.47    0.14
   1  -6  -1    6.26    0.41
  -1   6   1    6.61    0.55
  -1   6   1    5.84    0.45
   0  -6  -1    0.44    0.12
   0  -6  -1    0.56    0.10
   0   6   1    0.45    0.14
   0   6   1    0.40    0.16
  -1  -6  -1    1.65    0.23
   1   6   1    1.45    0.24
   1   6   1    2.25    0.21
   1   6   1    1.35    0.27
  -2  -6  -1    2.57    0.33
   2   6   1    2.59    0.25
   2   6   1    2.22    0.31
   2   6   1    2.90    0.37
  -3  -6  -1   24.74    1.33
   3   6   1   24.08    1.30
   3   6   1   23.34    1.29
   3   6   1   22.33    1.17
  -4  -6  -1    7.31    0.62
   4   6   1    7.07    0.47
   4   6   1    7.79    0.60
   4   6   1    7.20    0.55
  -5  -6  -1    0.04    0.16
   5   6   1    0.11    0.11
   5   6   1    0.17    0.13
   5   6   1   -0.11    0.12
  -6  -6  -1    0.14    0.23
   6   6   1    0.03    0.12
   6   6   1    0.11    0.13
   6   6   1   -0.09    0.15
  -7  -6  -1    0.06    0.26
   7   6   1    0.22    0.21
   7   6   1    0.06    0.13
  -8  -6  -1    0.26    0.31
   8   6   1    0.04    0.15
   8   6   1    0.29    0.25
  -9  -6  -1    6.64    0.93
   9   6   1    5.27    0.52
   9   6   1    6.75    0.82
 -10  -6  -1    1.05    0.44
  10   6   1    0.16    0.33
  10   6   1    0.61    0.25
  10  -7  -1    2.58    0.53
 -10   7   1    2.43    0.53
   9  -7  -1   -0.12    0.17
  -9   7   1   -0.01    0.22
   8  -7  -1    4.31    0.62
  -8   7   1    7.26    0.75
   7  -7  -1   -0.02    0.14
  -7   7   1    0.18    0.23
   6  -7  -1    3.86    0.47
  -6   7   1    5.57    0.70
   5  -7  -1   -0.02    0.10
  -5   7   1    0.14    0.18
   4  -7  -1    1.80    0.27
  -4   7   1    1.58    0.31
  -4   7   1    2.35    0.44
   3  -7  -1   43.40    2.11
  -3   7   1   44.13    2.33
  -3   7   1   43.54    2.18
   2  -7  -1    1.02    0.19
  -2   7   1    0.73    0.18
  -2   7   1    0.49    0.22
   1  -7  -1    2.83    0.30
  -1   7   1    1.55    0.33
  -1   7   1    1.82    0.28
   0  -7  -1    3.71    0.24
   0  -7  -1    3.56    0.32
   0   7   1    3.64    0.49
   0   7   1    3.45    0.35
  -1  -7  -1    3.55    0.30
   1   7   1    3.55    0.36
   1   7   1    3.58    0.31
   1   7   1    3.32    0.46
  -2  -7  -1   44.99    2.18
   2   7   1   45.13    2.28
   2   7   1   44.47    2.21
   2   7   1   42.95    2.09
  -3  -7  -1    0.78    0.23
   3   7   1    0.48    0.21
   3   7   1    0.51    0.15
   3   7   1    0.60    0.20
  -4  -7  -1    2.64    0.43
   4   7   1    2.17    0.27
   4   7   1    2.20    0.36
   4   7   1    2.36    0.37
  -5  -7  -1    1.25    0.36
   5   7   1    0.18    0.17
   5   7   1    0.33    0.15
   5   7   1    0.28    0.17
  -6  -7  -1   -0.12    0.22
   6   7   1    0.03    0.17
   6   7   1   -0.08    0.11
  -7  -7  -1    4.92    0.74
   7   7   1    3.49    0.53
   7   7   1    4.14    0.41
  -8  -7  -1    3.42    0.65
   8   7   1    3.61    0.58
   8   7   1    3.62    0.42
  -9  -7  -1    0.92    0.43
   9   7   1    0.97    0.27
   9   7   1    0.64    0.33
  10  -8  -1    0.31    0.27
 -10   8   1    0.01    0.28
   9  -8  -1    1.00    0.35
  -9   8   1    0.51    0.31
   8  -8  -1    6.91    0.79
  -8   8   1    6.39    0.86
   7  -8  -1    0.33    0.19
  -7   8   1    0.50    0.28
   6  -8  -1    8.49    0.68
  -6   8   1    8.99    0.83
   5  -8  -1    1.02    0.25
  -5   8   1    0.64    0.29
   4  -8  -1   13.57    0.84
  -4   8   1   12.74    0.88
  -4   8   1   13.56    1.02
   3  -8  -1    1.08    0.23
  -3   8   1    1.06    0.31
  -3   8   1    1.37    0.29
   2  -8  -1    1.46    0.25
  -2   8   1    1.02    0.32
   1  -8  -1    6.69    0.49
  -1   8   1    6.66    0.64
  -1   8   1    6.54    0.54
   0  -8  -1    6.33    0.46
   0  -8  -1    6.66    0.36
   0   8   1    6.03    0.60
   0   8   1    5.72    0.50
  -1  -8  -1    0.14    0.09
  -1  -8  -1    0.12    0.14
   1   8   1    0.01    0.17
   1   8   1   -0.11    0.10
  -2  -8  -1    0.05    0.11
   2   8   1    0.17    0.16
   2   8   1    0.09    0.13
   2   8   1    0.03    0.18
  -3  -8  -1    4.25    0.43
   3   8   1    3.44    0.45
   3   8   1    3.84    0.52
   3   8   1    4.22    0.37
  -4  -8  -1    1.43    0.34
   4   8   1    1.20    0.22
   4   8   1    1.54    0.34
   4   8   1    1.06    0.28
  -5  -8  -1    1.68    0.40
   5   8   1    1.04    0.29
   5   8   1    0.82    0.27
   5   8   1    1.47    0.26
  -6  -8  -1    0.34    0.25
   6   8   1    0.14    0.15
   6   8   1   -0.15    0.17
  -7  -8  -1   10.02    0.89
   7   8   1    8.18    0.77
   7   8   1    8.86    0.65
  -8  -8  -1    6.71    0.77
   8   8   1    5.09    0.50
   8   8   1    5.01    0.72
   9  -9  -1   -0.02    0.21
  -9   9   1   -0.01    0.29
   8  -9  -1    4.69    0.65
  -8   9   1    6.24    0.92
   7  -9  -1    0.02    0.16
  -7   9   1   -0.01    0.25
   6  -9  -1    5.40    0.61
  -6   9   1    4.54    0.72
   5  -9  -1    0.08    0.15
  -5   9   1    0.18    0.25
   4  -9  -1    8.39    0.62
  -4   9   1    6.90    0.63
  -4   9   1    7.25    0.76
   3  -9  -1    0.26    0.16
  -3   9   1    0.15    0.24
  -3   9   1    0.04    0.14
   2  -9  -1    1.27    0.26
  -2   9   1    1.54    0.41
  -2   9   1    1.11    0.28
   1  -9  -1    0.07    0.15
  -1   9   1    0.11    0.21
  -1   9   1    0.13    0.15
   0  -9  -1    0.01    0.14
   0   9   1    0.18    0.16
   0   9   1   -0.10    0.16
  -1  -9  -1    3.52    0.41
   1   9   1    4.37    0.45
   1   9   1    4.85    0.65
  -2  -9  -1    0.96    0.19
   2   9   1    0.80    0.25
   2   9   1    0.78    0.21
   2   9   1    0.27    0.22
  -3  -9  -1    0.31    0.15
   3   9   1    0.15    0.19
   3   9   1    0.16    0.17
   3   9   1   -0.03    0.16
  -4  -9  -1    2.43    0.41
   4   9   1    1.83    0.36
   4   9   1    1.45    0.36
   4   9   1    1.88    0.29
  -5  -9  -1    0.17    0.20
   5   9   1    0.10    0.22
   5   9   1    0.12    0.15
   5   9   1    0.17    0.20
  -6  -9  -1    2.80    0.53
   6   9   1    2.41    0.34
   6   9   1    2.56    0.49
  -7  -9  -1    0.74    0.31
   7   9   1    0.06    0.16
   7   9   1   -0.14    0.23
   8 -10  -1    0.70    0.29
  -8  10   1    0.90    0.42
   7 -10  -1    1.97    0.41
  -7  10   1    1.69    0.53
   6 -10  -1    2.80    0.47
  -6  10   1    3.71    0.68
   5 -10  -1    0.11    0.17
  -5  10   1    0.52    0.35
   4 -10  -1    4.06    0.52
  -4  10   1    3.68    0.52
  -4  10   1    6.35    0.85
   3 -10  -1    7.08    0.60
  -3  10   1    7.55    0.66
  -3  10   1    6.35    0.85
   2 -10  -1    0.41    0.18
  -2  10   1    0.42    0.21
  -2  10   1    0.17    0.26
   1 -10  -1    0.23    0.18
  -1  10   1   -0.06    0.20
  -1  10   1   -0.01    0.14
   0 -10  -1    0.61    0.21
   0  10   1    0.71    0.29
   0  10   1    0.58    0.22
  -1 -10  -1    5.85    0.52
   1  10   1    6.09    0.57
   1  10   1    6.78    0.80
  -2 -10  -1    0.21    0.16
   2  10   1    0.28    0.26
   2  10   1    0.02    0.19
   3  10   1    0.89    0.33
   3  10   1    0.82    0.30
   3  10   1    0.80    0.23
   4  10   1    4.31    0.63
   4  10   1    4.11    0.47
   4  10   1    3.54    0.54
   5  10   1    0.05    0.19
   5  10   1   -0.14    0.19
  -6 -10  -1    1.73    0.37
   6  10   1    1.55    0.33
   6  10   1    1.48    0.41
   7 -11  -1    2.75    0.53
  -7  11   1    2.94    0.68
   6 -11  -1    2.79    0.48
  -6  11   1    2.70    0.66
   5 -11  -1    8.47    0.73
  -5  11   1    8.08    1.05
   4 -11  -1    3.55    0.51
  -4  11   1    4.38    0.77
  -4  11   1    2.95    0.53
   3 -11  -1    0.61    0.25
  -3  11   1    0.50    0.32
  -3  11   1    0.31    0.21
   2 -11  -1    0.69    0.25
  -2  11   1    0.91    0.28
  -2  11   1    1.18    0.43
   1 -11  -1    0.00    0.18
  -1  11   1   -0.14    0.28
  -1  11   1    0.00    0.18
   0 -11  -1    1.76    0.34
   0  11   1    1.49    0.35
   0  11   1    1.42    0.42
  -1 -11  -1    0.39    0.23
   1  11   1    0.97    0.41
   1  11   1    0.72    0.26
  -2 -11  -1    0.29    0.22
   2  11   1   -0.05    0.19
   2  11   1    0.07    0.29
  -3 -11  -1   12.95    0.83
   3  11   1    9.99    0.86
   3  11   1   10.07    0.96
   4  11   1    6.02    0.79
   4  11   1    4.66    0.64
   4  11   1    3.78    0.47
   5  11   1    0.07    0.19
   5  11   1    0.29    0.29
   5 -12  -1   -0.15    0.19
  -5  12   1    0.04    0.29
   4 -12  -1    0.80    0.32
  -4  12   1    0.71    0.34
  -4  12   1    0.89    0.41
   3 -12  -1    7.00    0.68
  -3  12   1    6.38    0.67
  -3  12   1    7.89    1.03
   2 -12  -1    3.36    0.49
  -2  12   1    3.61    0.68
  -2  12   1    2.49    0.47
   1 -12  -1    2.77    0.43
  -1  12   1    3.68    0.56
  -1  12   1    4.08    0.74
   0 -12  -1    0.19    0.23
   0  12   1   -0.05    0.25
   0  12   1    0.29    0.22
  -1 -12  -1   -0.15    0.17
   1  12   1    0.66    0.30
   1  12   1    0.07    0.28
  -2 -12  -1    2.83    0.42
   2  12   1    2.15    0.45
   2  12   1    3.93    0.73
  -3 -12  -1    0.30    0.24
   3  12   1    0.08    0.23
   3  12   1    0.22    0.36
  -1  13   1    1.37    0.52
  -1  13   1    0.75    0.31
   2  13  -2    3.38    0.58
   2  13  -2    4.37    0.77
  -2 -13   2    2.81    0.45
   1  13  -2   -0.04    0.35
   1  13  -2   -0.07    0.23
  -1 -13   2   -0.16    0.18
   0  13  -2    3.82    0.73
   0  13  -2    2.95    0.53
   0 -13   2    2.45    0.43
  -1  13  -2   -0.16    0.18
  -1  13  -2   -0.25    0.31
   1 -13   2   -0.32    0.19
  -2  13  -2    0.94    0.33
  -2  13  -2    0.45    0.40
   2 -13   2    0.10    0.23
  -3  13  -2    0.25    0.29
  -3  13  -2    0.57    0.37
   3 -13   2   -0.09    0.23
   5  12  -2    4.61    0.66
   5  12  -2    4.05    0.52
   4  12  -2    0.11    0.22
   4  12  -2   -0.05    0.30
   4  12  -2   -0.05    0.24
   3  12  -2    2.63    0.49
   3  12  -2    3.51    0.64
  -3 -12   2    2.88    0.45
   2  12  -2    0.49    0.26
   2  12  -2    1.60    0.47
  -2 -12   2    1.00    0.29
   1  12  -2    0.08    0.23
   1  12  -2    0.21    0.31
  -1 -12   2   -0.07    0.19
   0  12  -2    1.62    0.41
   0  12  -2    0.59    0.40
   0 -12   2    1.15    0.32
  -1  12  -2   -0.02    0.17
  -1  12  -2    0.13    0.30
   1 -12   2   -0.07    0.19
  -2  12  -2    1.85    0.54
  -2  12  -2    1.16    0.34
   2 -12   2    1.07    0.31
  -3  12  -2    0.17    0.33
  -3  12  -2    0.15    0.22
   3 -12   2    0.20    0.24
  -4  12  -2   -0.15    0.24
   4 -12   2   -0.53    0.15
  -5  12  -2    0.64    0.41
   5 -12   2    1.85    0.40
  -6  12  -2    0.45    0.38
   6 -12   2   -0.13    0.18
   6  11  -2   -0.02    0.19
   6  11  -2    0.00    0.21
  -6 -11   2    0.50    0.30
   5  11  -2    1.38    0.30
   5  11  -2    1.99    0.44
   4  11  -2    0.25    0.23
   4  11  -2    0.25    0.20
   4  11  -2    0.31    0.25
   3  11  -2    4.16    0.57
   3  11  -2    4.74    0.50
   3  11  -2    4.15    0.65
   2  11  -2   -0.18    0.14
   2  11  -2   -0.24    0.20
  -2 -11   2    0.16    0.17
   1  11  -2    0.04    0.23
   1  11  -2    0.35    0.22
  -1 -11   2    0.05    0.15
   0  11  -2   -0.03    0.15
   0  11  -2    0.05    0.25
   0 -11   2   -0.08    0.17
  -1  11  -2    0.68    0.29
  -1  11  -2    1.37    0.43
   1 -11   2    0.90    0.27
  -2  11  -2    0.89    0.30
  -2  11  -2    0.81    0.36
   2 -11   2    1.04    0.26
  -3  11  -2    0.10    0.26
  -3  11  -2    0.74    0.29
   3 -11   2   -0.08    0.17
  -4  11  -2    0.07    0.27
   4 -11   2    0.13    0.19
  -5  11  -2    0.34    0.33
   5 -11   2    0.63    0.25
  -6  11  -2   -0.07    0.32
   6 -11   2    0.08    0.17
  -7  11  -2   -0.24    0.25
   7 -11   2    0.15    0.20
   7  10  -2    6.58    0.67
   7  10  -2    6.09    0.56
  -7 -10   2    6.92    0.95
   6  10  -2    1.74    0.39
   6  10  -2    1.33    0.29
  -6 -10   2    2.18    0.51
   5  10  -2   -0.02    0.18
   5  10  -2   -0.21    0.14
  -5 -10   2   -0.05    0.21
   4  10  -2    0.59    0.28
   4  10  -2    0.70    0.21
   4  10  -2    0.54    0.23
  -4 -10   2    0.95    0.30
   3  10  -2    0.54    0.20
   3  10  -2    0.86    0.31
   3  10  -2    0.75    0.24
  -3 -10   2    0.40    0.23
   2  10  -2   -0.08    0.13
   2  10  -2   -0.10    0.12
   2  10  -2    0.03    0.19
   1  10  -2    1.79    0.33
   1  10  -2    2.14    0.47
  -1 -10   2    1.91    0.29
   0  10  -2    1.19    0.36
   0  10  -2    1.19    0.29
   0 -10   2    1.04    0.24
  -1  10  -2    0.22    0.25
  -1  10  -2    0.18    0.17
   1 -10   2    0.11    0.16
  -2  10  -2    0.16    0.18
  -2  10  -2    0.00    0.19
   2 -10   2    0.02    0.13
  -3  10  -2   -0.03    0.15
  -3  10  -2    0.13    0.26
   3 -10   2   -0.20    0.12
  -4  10  -2    2.25    0.51
   4 -10   2    2.08    0.34
  -5  10  -2    1.56    0.45
   5 -10   2    1.08    0.27
  -6  10  -2    0.11    0.27
   6 -10   2   -0.06    0.15
  -7  10  -2    0.23    0.34
   7 -10   2    0.58    0.27
  -8  10  -2    0.93    0.45
   8 -10   2    0.47    0.28
   8   9  -2   10.16    0.89
   8   9  -2   12.84    0.82
  -8  -9   2   11.51    1.10
   7   9  -2   10.88    0.89
   7   9  -2   11.12    0.77
  -7  -9   2   12.47    1.08
   6   9  -2    2.74    0.48
   6   9  -2    2.52    0.35
  -6  -9   2    2.56    0.53
   5   9  -2    0.28    0.20
   5   9  -2    0.31    0.16
   5   9  -2    0.44    0.23
  -5  -9   2    0.45    0.27
   4   9  -2    0.70    0.18
   4   9  -2    1.03    0.28
   4   9  -2    0.84    0.27
  -4  -9   2    0.89    0.30
   3   9  -2    0.63    0.22
   3   9  -2    0.92    0.21
   3   9  -2    1.35    0.33
  -3  -9   2    0.78    0.28
   2   9  -2    0.26    0.20
   2   9  -2    0.28    0.16
   2   9  -2    0.62    0.18
  -2  -9   2    0.59    0.21
   1   9  -2    4.99    0.64
   1   9  -2    4.47    0.46
  -1  -9   2    6.48    0.47
  -1  -9   2    5.54    0.45
   0   9  -2    0.99    0.25
   0   9  -2    1.90    0.41
   0  -9   2    1.13    0.24
  -1   9  -2    5.35    0.71
  -1   9  -2    5.18    0.50
   1  -9   2    6.31    0.48
  -2   9  -2    1.93    0.35
  -2   9  -2    1.14    0.33
   2  -9   2    2.09    0.29
  -3   9  -2    0.48    0.22
  -3   9  -2    0.29    0.28
   3  -9   2    0.58    0.21
  -4   9  -2    1.09    0.36
   4  -9   2    1.51    0.28
  -5   9  -2    0.46    0.30
   5  -9   2    0.39    0.18
  -6   9  -2   -0.03    0.26
   6  -9   2    0.60    0.22
  -7   9  -2    2.44    0.55
   7  -9   2    1.58    0.34
  -8   9  -2    3.84    0.70
   8  -9   2    3.13    0.51
  -9   9  -2    0.48    0.34
   9  -9   2   -0.13    0.21
   9   8  -2    1.79    0.42
   9   8  -2    1.26    0.30
  -9  -8   2    2.18    0.62
   8   8  -2    7.97    0.71
   8   8  -2    6.93    0.59
  -8  -8   2    6.49    0.95
   7   8  -2    3.42    0.50
   7   8  -2    2.85    0.38
  -7  -8   2    3.60    0.69
   6   8  -2    4.10    0.53
   6   8  -2    3.13    0.38
  -6  -8   2    3.73    0.65
   5   8  -2    4.23    0.46
   5   8  -2    2.17    0.29
   5   8  -2    2.80    0.40
  -5  -8   2    2.74    0.49
   4   8  -2    3.78    0.33
   4   8  -2    2.59    0.38
   4   8  -2    2.81    0.41
  -4  -8   2    3.25    0.51
   3   8  -2    8.58    0.67
   3   8  -2    8.68    0.55
   3   8  -2    8.07    0.62
  -3  -8   2    9.36    0.71
   2   8  -2   15.16    1.00
   2   8  -2   18.56    0.94
   2   8  -2   17.93    1.11
  -2  -8   2   17.75    1.05
   1   8  -2   11.77    0.77
   1   8  -2   11.52    0.68
   1   8  -2   11.82    0.86
  -1  -8   2   12.84    0.76
   0   8  -2    0.11    0.19
   0   8  -2   -0.02    0.12
   0  -8   2   -0.02    0.10
   0  -8   2   -0.08    0.09
  -1   8  -2   19.72    1.27
  -1   8  -2   21.40    1.17
   1  -8   2   18.71    1.05
   1  -8   2   20.90    1.01
  -2   8  -2    0.02    0.18
  -2   8  -2    0.15    0.15
   2  -8   2    0.26    0.12
   2  -8   2    0.48    0.15
  -3   8  -2   -0.05    0.14
  -3   8  -2    0.01    0.12
   3  -8   2    0.00    0.13
  -4   8  -2    1.49    0.39
   4  -8   2    1.71    0.28
  -5   8  -2    2.77    0.51
   5  -8   2    3.45    0.41
  -6   8  -2   -0.19    0.19
   6  -8   2   -0.08    0.11
  -7   8  -2    4.32    0.65
   7  -8   2    3.76    0.51
  -8   8  -2    0.32    0.29
   8  -8   2    0.24    0.21
  -9   8  -2    0.38    0.33
   9  -8   2    0.79    0.32
 -10   8  -2    0.37    0.33
  10  -8   2   -0.05    0.22
  10   7  -2   -0.11    0.22
  10   7  -2   -0.06    0.19
 -10  -7   2    0.44    0.40
   9   7  -2    3.23    0.43
   9   7  -2    3.15    0.52
  -9  -7   2    4.08    0.81
   8   7  -2   10.28    0.72
   8   7  -2   10.28    0.83
  -8  -7   2   10.61    1.03
   7   7  -2    0.08    0.17
   7   7  -2    0.37    0.17
  -7  -7   2    0.17    0.28
   6   7  -2    0.10    0.15
   6   7  -2    0.11    0.13
  -6  -7   2   -0.17    0.21
   5   7  -2    4.60    0.53
   5   7  -2    4.69    0.41
   5   7  -2    4.97    0.39
  -5  -7   2    4.03    0.59
   4   7  -2    4.32    0.40
   4   7  -2    4.52    0.41
   4   7  -2    3.85    0.33
  -4  -7   2    3.27    0.51
   3   7  -2   10.06    0.70
   3   7  -2   10.48    0.68
   3   7  -2    9.65    0.59
  -3  -7   2   10.83    0.77
   2   7  -2    6.85    0.42
   2   7  -2    6.47    0.49
   2   7  -2    6.26    0.54
  -2  -7   2    5.80    0.51
   1   7  -2    0.96    0.20
   1   7  -2    1.35    0.20
   1   7  -2    1.56    0.29
  -1  -7   2    1.70    0.27
   0   7  -2   14.26    0.94
   0   7  -2   15.10    0.88
   0  -7   2   14.45    0.81
   0  -7   2   15.05    0.79
  -1   7  -2    7.00    0.53
  -1   7  -2    7.83    0.63
   1  -7   2    6.98    0.43
   1  -7   2    6.87    0.46
  -2   7  -2    5.05    0.53
  -2   7  -2    5.46    0.34
  -2   7  -2    6.41    0.50
   2  -7   2    5.72    0.40
  -3   7  -2   -0.16    0.14
  -3   7  -2    0.03    0.07
  -3   7  -2    0.12    0.12
   3  -7   2    0.32    0.14
  -4   7  -2    8.59    0.47
  -4   7  -2    8.24    0.74
   4  -7   2    9.18    0.60
  -5   7  -2    0.87    0.30
  -5   7  -2    0.97    0.17
   5  -7   2    1.13    0.25
  -6   7  -2   12.98    1.00
  -6   7  -2   13.06    0.74
   6  -7   2   12.05    0.84
  -7   7  -2    4.68    0.67
  -7   7  -2    5.57    0.46
   7  -7   2    5.28    0.53
  -8   7  -2    5.30    0.80
  -8   7  -2    4.94    0.73
   8  -7   2    6.27    0.61
  -9   7  -2    1.32    0.42
   9  -7   2    0.65    0.26
 -10   7  -2   -0.18    0.28
  10  -7   2    0.04    0.21
  10   6  -2    3.43    0.57
  10   6  -2    2.98    0.44
 -10  -6   2    3.57    0.77
   9   6  -2   15.74    0.98
   9   6  -2   14.79    1.06
  -9  -6   2   14.14    1.24
   8   6  -2   13.01    0.91
   8   6  -2   13.05    0.82
  -8  -6   2   10.57    1.05
   7   6  -2    4.58    0.48
   7   6  -2    5.64    0.46
  -7  -6   2    5.00    0.76
   6   6  -2    3.08    0.31
   6   6  -2    2.98    0.42
   6   6  -2    2.83    0.42
  -6  -6   2    3.08    0.57
   5   6  -2    3.65    0.33
   5   6  -2    3.57    0.32
   5   6  -2    3.02    0.39
  -5  -6   2    4.74    0.64
   4   6  -2   11.86    0.69
   4   6  -2   12.00    0.76
   4   6  -2   12.46    0.73
  -4  -6   2   12.35    0.88
   3   6  -2   14.44    0.77
   3   6  -2   15.76    0.87
   3   6  -2   13.18    0.83
  -3  -6   2   14.83    0.94
   2   6  -2   20.50    1.12
   2   6  -2   20.08    1.07
   2   6  -2   20.05    1.00
  -2  -6   2   19.68    1.13
   1   6  -2    0.32    0.15
   1   6  -2    0.12    0.10
   1   6  -2    0.17    0.09
  -1  -6   2    0.15    0.12
   0   6  -2   11.15    0.68
   0   6  -2   11.65    0.75
   0  -6   2   11.01    0.64
  -1   6  -2    3.60    0.27
  -1   6  -2    3.68    0.34
  -1   6  -2    3.85    0.46
   1  -6   2    3.71    0.28
  -2   6  -2    2.28    0.30
  -2   6  -2    2.06    0.18
  -2   6  -2    2.02    0.34
   2  -6   2    2.55    0.24
  -3   6  -2    9.63    0.72
  -3   6  -2    9.79    0.50
   3  -6   2    9.45    0.59
  -4   6  -2   12.40    0.88
  -4   6  -2   13.26    0.67
   4  -6   2   11.40    0.73
  -5   6  -2    7.60    0.66
  -5   6  -2    7.19    0.47
   5  -6   2    6.86    0.53
  -6   6  -2    7.69    0.52
  -6   6  -2    5.99    0.63
   6  -6   2    7.72    0.58
  -7   6  -2    0.94    0.28
  -7   6  -2    0.71    0.23
   7  -6   2    0.63    0.22
  -8   6  -2    4.51    0.63
  -8   6  -2    4.34    0.46
   8  -6   2    4.56    0.57
  -9   6  -2    2.91    0.46
  -9   6  -2    4.43    0.66
   9  -6   2    3.30    0.52
 -10   6  -2    0.05    0.29
 -10   6  -2    0.62    0.31
  10  -6   2    0.14    0.24
 -11   6  -2    0.17    0.37
 -11   6  -2    0.38    0.36
  11  -6   2    0.34    0.28
  11  -6   2    0.42    0.34
  11   5  -2    6.87    0.66
  11   5  -2    6.22    0.78
 -11  -5   2    7.63    1.10
  10   5  -2    1.26    0.37
  10   5  -2    1.65    0.37
 -10  -5   2    1.78    0.57
   9   5  -2   12.45    0.93
   9   5  -2   12.25    0.86
  -9  -5   2   13.49    1.16
   8   5  -2   19.59    1.16
   8   5  -2   20.75    1.24
  -8  -5   2   19.65    1.44
   7   5  -2    0.51    0.20
   7   5  -2    0.44    0.20
  -7  -5   2    1.01    0.36
   6   5  -2   15.81    0.98
   6   5  -2   15.78    0.79
   6   5  -2   16.53    0.93
  -6  -5   2   17.36    1.18
   5   5  -2    1.16    0.24
   5   5  -2    1.95    0.26
   5   5  -2    2.03    0.20
  -5  -5   2    1.90    0.39
   4   5  -2   29.20    1.35
   4   5  -2   27.02    1.41
   4   5  -2   26.38    1.34
  -4  -5   2   26.36    1.54
   3   5  -2    0.43    0.11
   3   5  -2    0.49    0.14
   3   5  -2    0.66    0.15
  -3  -5   2    0.68    0.21
   2   5  -2   30.24    1.39
   2   5  -2   28.29    1.48
   2   5  -2   28.58    1.45
  -2  -5   2   30.90    1.54
   1   5  -2    0.65    0.14
   1   5  -2    0.64    0.16
   1   5  -2    0.74    0.12
  -1  -5   2    0.49    0.15
   0   5  -2   42.83    1.98
   0   5  -2   43.47    2.08
   0   5  -2   43.31    2.01
   0   5  -2   39.76    1.93
  -1   5  -2   22.08    1.19
  -1   5  -2   21.64    1.03
  -1   5  -2   21.46    1.11
   1  -5   2   20.72    1.04
  -2   5  -2   35.74    1.79
  -2   5  -2   38.11    1.66
  -2   5  -2   35.52    1.87
   2  -5   2   35.81    1.71
  -3   5  -2   22.57    1.05
  -3   5  -2   20.79    1.23
   3  -5   2   21.49    1.10
  -4   5  -2    9.53    0.53
  -4   5  -2    8.19    0.66
   4  -5   2    8.47    0.56
  -5   5  -2    3.31    0.31
  -5   5  -2    2.55    0.40
   5  -5   2    3.20    0.33
  -6   5  -2   38.33    1.83
  -6   5  -2   35.17    1.99
   6  -5   2   37.12    1.90
  -7   5  -2    0.55    0.22
  -7   5  -2    0.46    0.23
   7  -5   2    0.12    0.14
  -8   5  -2   11.18    0.87
  -8   5  -2    9.83    0.74
   8  -5   2   11.59    0.83
  -9   5  -2    0.27    0.24
  -9   5  -2    0.02    0.19
   9  -5   2    0.14    0.21
 -10   5  -2    1.37    0.36
 -10   5  -2    1.35    0.40
  10  -5   2    1.87    0.41
 -11   5  -2    0.19    0.30
  11  -5   2    0.10    0.26
  11  -5   2   -0.03    0.27
  11   4  -2    7.24    0.70
  11   4  -2    6.95    0.74
 -11  -4   2    8.59    1.17
  10   4  -2    2.01    0.42
  10   4  -2    1.38    0.35
 -10  -4   2    0.91    0.42
   9   4  -2    0.32    0.22
   9   4  -2    0.54    0.25
  -9  -4   2    0.31    0.29
   8   4  -2    3.89    0.50
   8   4  -2    4.47    0.44
  -8  -4   2    3.97    0.67
   7   4  -2    4.80    0.43
   7   4  -2    4.68    0.45
  -7  -4   2    4.24    0.65
   6   4  -2    2.83    0.34
   6   4  -2    3.60    0.36
  -6  -4   2    3.19    0.53
   5   4  -2    0.45    0.15
   5   4  -2    0.46    0.08
   5   4  -2    0.30    0.13
  -5  -4   2    0.26    0.19
   4   4  -2    1.56    0.20
   4   4  -2    1.55    0.16
   4   4  -2    1.62    0.23
  -4  -4   2    1.61    0.33
   3   4  -2   10.85    0.65
   3   4  -2   12.21    0.62
   3   4  -2   11.20    0.62
  -3  -4   2   11.26    0.75
   2   4  -2    6.62    0.36
   2   4  -2    5.85    0.40
   2   4  -2    6.48    0.40
  -2  -4   2    5.74    0.45
   1   4  -2   26.77    1.29
   1   4  -2   26.10    1.33
   1   4  -2   26.36    1.24
  -1  -4   2   27.54    1.33
   0   4  -2    1.09    0.19
   0   4  -2    1.41    0.16
   0   4  -2    1.69    0.14
   0   4  -2    1.28    0.17
  -1   4  -2    1.16    0.22
  -1   4  -2    1.54    0.13
  -1   4  -2    1.24    0.18
   1  -4   2    1.16    0.14
  -2   4  -2   32.94    1.72
  -2   4  -2   34.79    1.57
   2  -4   2   34.92    1.60
  -3   4  -2   99.67    4.54
  -3   4  -2   97.08    4.37
   3  -4   2   96.65    4.40
  -4   4  -2    7.68    0.48
  -4   4  -2    7.69    0.58
   4  -4   2    7.71    0.50
  -5   4  -2    6.09    0.53
  -5   4  -2    5.87    0.44
   5  -4   2    6.00    0.45
  -6   4  -2    4.65    0.42
  -6   4  -2    4.53    0.47
   6  -4   2    4.68    0.43
  -7   4  -2    8.04    0.68
  -7   4  -2    8.75    0.65
   7  -4   2    9.05    0.67
  -8   4  -2    4.92    0.53
  -8   4  -2    4.65    0.49
   8  -4   2    4.88    0.59
  -9   4  -2    4.86    0.61
  -9   4  -2    4.18    0.56
   9  -4   2    3.66    0.53
 -10   4  -2    0.09    0.24
 -10   4  -2    0.10    0.21
  10  -4   2   -0.03    0.20
  10  -4   2    0.01    0.21
 -11   4  -2    0.55    0.30
  11  -4   2    0.17    0.25
  11  -4   2   -0.10    0.23
  12   3  -2    3.91    0.63
  12   3  -2    3.53    0.59
 -12  -3   2    3.44    0.78
  11   3  -2    3.20    0.55
  11   3  -2    2.30    0.46
 -11  -3   2    2.64    0.68
  10   3  -2    0.57    0.26
  10   3  -2    0.92    0.31
 -10  -3   2    0.45    0.34
   9   3  -2    8.92    0.70
   9   3  -2    7.97    0.68
  -9  -3   2    8.15    0.87
   8   3  -2    6.93    0.59
   8   3  -2    7.03    0.58
  -8  -3   2    7.64    0.78
   7   3  -2   -0.05    0.13
   7   3  -2   -0.05    0.11
  -7  -3   2    0.09    0.19
   6   3  -2   14.75    0.88
   6   3  -2   15.66    0.89
  -6  -3   2   14.71    1.04
   5   3  -2    0.07    0.09
   5   3  -2   -0.01    0.07
  -5  -3   2    0.12    0.16
   4   3  -2    3.16    0.29
   4   3  -2    3.61    0.20
   4   3  -2    3.80    0.30
  -4  -3   2    3.70    0.39
   3   3  -2   91.38    4.08
   3   3  -2   92.48    4.06
   3   3  -2   87.52    4.01
  -3  -3   2   89.74    4.19
   2   3  -2   94.13    4.22
   2   3  -2   94.63    4.21
   2   3  -2   95.60    4.19
  -2  -3   2   92.43    4.30
   1   3  -2   80.22    3.54
   1   3  -2   77.75    3.57
   1   3  -2   81.40    3.51
   1   3  -2   76.99    3.58
   0   3  -2    2.62    0.23
   0   3  -2    2.62    0.17
   0   3  -2    2.70    0.19
   0   3  -2    2.61    0.20
  -1   3  -2   18.93    0.86
  -1   3  -2   18.82    0.92
  -1   3  -2   17.86    0.96
   1  -3   2   17.92    0.87
  -2   3  -2    6.47    0.47
  -2   3  -2    7.30    0.40
   2  -3   2    7.05    0.39
  -3   3  -2   -0.11    0.08
  -3   3  -2   -0.01    0.07
   3  -3   2    0.09    0.07
  -4   3  -2    0.39    0.14
  -4   3  -2    0.37    0.14
   4  -3   2    0.32    0.12
  -5   3  -2    0.96    0.21
  -5   3  -2    0.68    0.19
   5  -3   2    0.76    0.17
  -6   3  -2    7.17    0.55
  -6   3  -2    6.53    0.52
   6  -3   2    6.64    0.52
  -7   3  -2    2.49    0.38
  -7   3  -2    2.14    0.35
   7  -3   2    2.01    0.32
  -8   3  -2    2.82    0.44
  -8   3  -2    2.54    0.40
   8  -3   2    2.41    0.45
   8  -3   2    1.71    0.34
  -9   3  -2    5.15    0.55
  -9   3  -2    4.44    0.56
   9  -3   2    6.25    0.76
   9  -3   2    5.15    0.63
 -10   3  -2    2.55    0.52
  10  -3   2    3.19    0.51
  10  -3   2    3.10    0.50
  10  -3   2    3.11    0.59
 -11   3  -2    0.76    0.32
  11  -3   2    0.25    0.30
  11  -3   2    0.33    0.27
  12   2  -2    2.51    0.53
  12   2  -2    1.99    0.47
 -12  -2   2    2.16    0.63
  11   2  -2    2.43    0.48
  11   2  -2    2.91    0.51
 -11  -2   2    3.40    0.70
  10   2  -2    5.76    0.68
  10   2  -2    5.02    0.64
 -10  -2   2    4.70    0.79
   9   2  -2    9.28    0.74
   9   2  -2    8.46    0.72
  -9  -2   2    9.35    0.89
   8   2  -2   -0.08    0.14
   8   2  -2   -0.06    0.13
  -8  -2   2    0.08    0.24
   7   2  -2   33.56    1.70
   7   2  -2   33.12    1.69
  -7  -2   2   29.10    1.82
   6   2  -2    1.37    0.23
   6   2  -2    1.93    0.28
  -6  -2   2    2.00    0.38
   5   2  -2    5.84    0.41
   5   2  -2    5.69    0.42
  -5  -2   2    4.88    0.51
   4   2  -2    1.63    0.21
   4   2  -2    1.27    0.19
  -4  -2   2    2.07    0.34
   3   2  -2   17.35    0.86
   3   2  -2   16.59    0.85
  -3  -2   2   16.85    0.96
   2   2  -2    1.51    0.14
   2   2  -2    1.48    0.11
   2   2  -2    1.54    0.14
  -2  -2   2    0.85    0.17
   1   2  -2  221.19    9.66
   1   2  -2  217.87    9.62
   1   2  -2  219.39    9.59
   1   2  -2  217.46    9.60
   0   2  -2   15.65    0.74
   0   2  -2   16.13    0.78
   0   2  -2   15.51    0.75
   0   2  -2   15.09    0.71
  -1   2  -2    2.62    0.23
  -1   2  -2    2.97    0.20
   1  -2   2    2.87    0.18
  -2   2  -2   25.46    1.27
  -2   2  -2   25.34    1.21
   2  -2   2   26.36    1.20
  -3   2  -2  128.53    5.82
  -3   2  -2  128.00    5.78
   3  -2   2  131.55    5.77
  -4   2  -2    0.02    0.09
  -4   2  -2   -0.22    0.08
   4  -2   2    0.08    0.09
  -5   2  -2    2.76    0.31
  -5   2  -2    3.03    0.31
   5  -2   2    3.46    0.32
  -6   2  -2   12.16    0.82
  -6   2  -2   13.03    0.80
   6  -2   2   13.26    0.81
  -7   2  -2    0.26    0.15
  -7   2  -2    0.10    0.17
   7  -2   2   -0.09    0.14
   7  -2   2    0.09    0.13
  -8   2  -2    1.34    0.35
   8  -2   2    1.82    0.33
   8  -2   2    1.50    0.32
   8  -2   2    1.40    0.33
  -9   2  -2    0.74    0.30
   9  -2   2    1.89    0.38
   9  -2   2    1.31    0.38
   9  -2   2    1.24    0.29
 -10   2  -2    0.29    0.25
  10  -2   2    0.18    0.23
  10  -2   2   -0.22    0.18
 -11   2  -2    0.67    0.32
  11  -2   2    0.11    0.22
  11  -2   2   -0.14    0.23
  12   1  -2    5.78    0.75
  12   1  -2    4.59    0.68
 -12  -1   2    5.25    0.88
  11   1  -2    0.27    0.26
  11   1  -2    0.04    0.22
 -11  -1   2    0.29    0.34
  10   1  -2    6.66    0.65
  10   1  -2    6.20    0.63
 -10  -1   2    5.69    0.85
   9   1  -2    9.05    0.71
   9   1  -2    9.38    0.71
  -9  -1   2    6.78    0.76
   8   1  -2   11.08    0.77
   8   1  -2   10.71    0.78
  -8  -1   2   10.59    0.91
   7   1  -2    7.10    0.57
   7   1  -2    7.68    0.57
   7   1  -2    7.74    0.39
  -7  -1   2    7.60    0.69
   6   1  -2   22.42    1.01
   6   1  -2   22.12    1.18
   6   1  -2   20.40    1.18
  -6  -1   2   21.99    1.32
   5   1  -2   53.11    2.27
   5   1  -2   49.84    2.43
   5   1  -2   51.50    2.42
  -5  -1   2   48.95    2.54
   4   1  -2   77.24    3.49
   4   1  -2   78.29    3.52
  -4  -1   2   74.78    3.61
   3   1  -2  110.09    4.85
   3   1  -2  109.78    4.88
  -3  -1   2  106.56    4.95
   2   1  -2    7.73    0.38
   2   1  -2    6.91    0.40
  -2  -1   2    7.21    0.46
  -2  -1   2    7.10    0.34
   1   1  -2  220.79    9.64
   1   1  -2  217.79    9.62
   1   1  -2  214.52    9.68
  -1  -1   2  227.60    9.65
   0   1  -2  149.34    6.38
   0   1  -2  138.41    6.34
   0   1  -2  140.40    6.32
   0  -1   2  150.22    6.32
  -1   1  -2   60.99    2.72
  -1   1  -2   56.13    2.68
   1  -1   2   63.02    2.65
  -2   1  -2   37.34    1.74
  -2   1  -2   36.80    1.76
   2  -1   2   38.50    1.72
  -3   1  -2    9.48    0.56
  -3   1  -2    9.70    0.57
   3  -1   2    9.71    0.54
  -4   1  -2    0.53    0.18
  -4   1  -2    0.79    0.17
   4  -1   2    0.86    0.16
  -5   1  -2   25.92    1.39
   5  -1   2   25.37    1.33
   5  -1   2   26.25    1.41
  -6   1  -2    4.41    0.45
   6  -1   2    4.37    0.40
   6  -1   2    4.63    0.45
   6  -1   2    5.00    0.42
  -7   1  -2    6.65    0.60
   7  -1   2    6.86    0.53
   7  -1   2    6.57    0.54
   7  -1   2    6.79    0.60
  -8   1  -2    1.58    0.36
   8  -1   2    2.10    0.32
   8  -1   2    0.86    0.29
   8  -1   2    1.71    0.32
  -9   1  -2    5.77    0.64
   9  -1   2    5.89    0.75
   9  -1   2    6.34    0.53
   9  -1   2    6.50    0.59
 -10   1  -2   11.94    0.96
  10  -1   2   10.57    0.95
  10  -1   2   10.33    0.85
 -11   1  -2    4.12    0.68
  11  -1   2    2.78    0.49
  11  -1   2    3.27    0.64
  12   0  -2    1.26    0.39
  12   0  -2    0.65    0.31
 -12   0   2    1.21    0.43
  11   0  -2    0.81    0.30
  11   0  -2    1.82    0.43
 -11   0   2    1.98    0.57
  10   0  -2    0.19    0.19
  10   0  -2    0.17    0.19
 -10   0   2    0.09    0.26
   9   0  -2   -0.03    0.16
   9   0  -2   -0.15    0.15
  -9   0   2    0.51    0.28
   8   0  -2    2.27    0.37
   8   0  -2    2.30    0.37
   8   0  -2    2.44    0.24
  -8   0   2    1.75    0.40
   7   0  -2    3.56    0.38
   7   0  -2    2.70    0.38
  -7   0   2    4.68    0.60
  -7   0   2    3.67    0.27
   6   0  -2   17.72    0.95
   6   0  -2   15.58    0.95
  -6   0   2   16.75    1.04
  -6   0   2   15.03    0.81
   5   0  -2    1.45    0.23
   5   0  -2    1.30    0.21
  -5   0   2    1.32    0.14
  -5   0   2    1.89    0.33
   4   0  -2    3.33    0.26
   4   0  -2    3.34    0.29
  -4   0   2    2.89    0.33
  -4   0   2    3.29    0.22
   3   0  -2    9.02    0.52
   3   0  -2    9.01    0.49
  -3   0   2    9.03    0.46
  -3   0   2    8.67    0.55
   2   0  -2   14.15    0.69
  -2   0   2   13.45    0.65
  -2   0   2   13.33    0.71
   1   0  -2   26.74    1.10
   1   0  -2   24.98    1.11
  -1   0   2   20.46    1.10
   0   0  -2   65.66    2.86
   0   0  -2   63.24    2.90
   0   0   2   64.37    2.86
   0   0   2   65.47    2.93
   0   0   2   68.40    2.90
  -1   0  -2  476.13   21.11
   1   0   2  483.81   21.13
   1   0   2  489.21   21.08
   1   0   2  481.37   21.12
  -2   0  -2    8.54    0.50
   2   0   2    8.66    0.45
   2   0   2    8.36    0.50
   2   0   2    8.95    0.49
  -3   0  -2    4.61    0.36
   3   0   2    4.45    0.30
   3   0   2    4.62    0.36
   3   0   2    4.80    0.33
  -4   0  -2    0.68    0.19
   4   0   2    0.62    0.14
   4   0   2    0.59    0.16
   4   0   2    0.78    0.15
  -5   0  -2   -0.06    0.14
   5   0   2    0.08    0.08
   5   0   2    0.16    0.13
   5   0   2    0.20    0.10
  -6   0  -2    0.62    0.23
   6   0   2    0.84    0.20
   6   0   2    0.81    0.22
   6   0   2    0.48    0.15
  -7   0  -2    0.17    0.19
   7   0   2    0.09    0.14
   7   0   2    0.33    0.14
   7   0   2    0.06    0.14
  -8   0  -2    3.48    0.56
   8   0   2    4.59    0.51
   8   0   2    3.64    0.37
   8   0   2    2.76    0.46
  -9   0  -2    0.18    0.25
   9   0   2    0.29    0.25
   9   0   2    0.09    0.18
 -10   0  -2    0.23    0.23
  10   0   2    0.03    0.22
  10   0   2    0.19    0.20
 -11   0  -2    1.06    0.39
  11   0   2    0.29    0.27
  11   0   2    0.34    0.30
  12  -1  -2    1.49    0.44
  12  -1  -2    2.18    0.48
 -12   1   2    2.60    0.58
  11  -1  -2    6.52    0.83
  11  -1  -2    9.09    0.80
 -11   1   2    8.12    0.85
  10  -1  -2    0.93    0.29
  10  -1  -2    0.79    0.30
 -10   1   2    1.28    0.39
   9  -1  -2    4.10    0.53
   9  -1  -2    4.62    0.58
  -9   1   2    3.46    0.58
   8  -1  -2    0.76    0.22
   8  -1  -2    0.32    0.19
  -8   1   2    0.98    0.33
   7  -1  -2    0.19    0.14
   7  -1  -2    0.40    0.19
  -7   1   2    0.30    0.12
  -7   1   2    0.31    0.20
   6  -1  -2   12.50    0.75
   6  -1  -2   11.67    0.76
  -6   1   2   11.83    0.68
  -6   1   2   11.15    0.80
   5  -1  -2  108.07    4.91
  -5   1   2  105.63    4.96
  -5   1   2  108.22    4.84
   4  -1  -2   26.72    1.33
  -4   1   2   25.84    1.36
  -4   1   2   26.41    1.29
   3  -1  -2   12.00    0.66
  -3   1   2   12.38    0.69
  -3   1   2   12.57    0.65
   2  -1  -2   94.75    4.28
  -2   1   2   98.37    4.30
  -2   1   2   95.58    4.29
   1  -1  -2  686.18   30.36
   1  -1  -2  671.39   30.38
  -1   1   2  705.96   30.32
  -1   1   2  714.29   30.37
   0  -1  -2   21.19    0.97
   0  -1  -2   20.72    0.99
   0   1   2   21.95    1.04
   0   1   2   22.38    1.00
  -1  -1  -2    1.70    0.19
   1   1   2    2.49    0.19
   1   1   2    2.20    0.13
   1   1   2    2.24    0.18
  -2  -1  -2    0.29    0.11
   2   1   2    0.39    0.10
   2   1   2    0.59    0.09
   2   1   2    0.64    0.13
  -3  -1  -2   11.30    0.70
   3   1   2   11.63    0.63
   3   1   2   11.36    0.61
   3   1   2   12.30    0.69
  -4  -1  -2    5.77    0.50
   4   1   2    7.11    0.43
   4   1   2    6.77    0.43
   4   1   2    6.52    0.48
  -5  -1  -2   -0.03    0.13
   5   1   2   -0.07    0.10
   5   1   2   -0.03    0.07
   5   1   2    0.04    0.08
  -6  -1  -2   30.59    1.76
   6   1   2   31.01    1.71
   6   1   2   32.97    1.63
   6   1   2   32.98    1.60
  -7  -1  -2    1.02    0.33
   7   1   2    1.66    0.24
   7   1   2    1.95    0.35
   7   1   2    1.40    0.26
  -8  -1  -2    1.43    0.40
   8   1   2    1.10    0.22
   8   1   2    0.67    0.23
   8   1   2    1.11    0.34
  -9  -1  -2    0.23    0.28
   9   1   2   -0.35    0.13
   9   1   2   -0.08    0.18
 -10  -1  -2    1.16    0.40
  10   1   2    0.99    0.36
  10   1   2    1.40    0.33
 -11  -1  -2    0.54    0.35
  11   1   2    0.25    0.24
  11   1   2    0.14    0.24
  12  -2  -2    6.81    0.88
  12  -2  -2    6.57    0.87
 -12   2   2    7.59    0.80
  11  -2  -2   21.64    1.40
  11  -2  -2   20.74    1.40
 -11   2   2   19.25    1.39
  10  -2  -2    3.17    0.53
  10  -2  -2    4.68    0.60
 -10   2   2    4.66    0.67
   9  -2  -2   -0.03    0.15
   9  -2  -2    0.25    0.18
  -9   2   2    0.06    0.14
  -9   2   2    0.42    0.25
   8  -2  -2    2.92    0.43
   8  -2  -2    2.35    0.39
  -8   2   2    2.98    0.37
  -8   2   2    2.54    0.46
   7  -2  -2    0.15    0.15
  -7   2   2    0.06    0.16
  -7   2   2    0.42    0.15
   6  -2  -2    0.57    0.18
  -6   2   2    0.29    0.13
  -6   2   2    0.52    0.20
   5  -2  -2   43.76    2.06
  -5   2   2   40.91    2.03
  -5   2   2   41.28    2.07
   4  -2  -2   14.62    0.81
  -4   2   2   15.29    0.83
  -4   2   2   14.21    0.81
   3  -2  -2    1.84    0.21
  -3   2   2    1.46    0.20
  -3   2   2    1.49    0.17
   2  -2  -2   12.02    0.60
  -2   2   2   11.92    0.58
  -2   2   2   10.79    0.58
  -2   2   2   11.14    0.64
   1  -2  -2   76.28    3.41
   1  -2  -2   75.78    3.38
  -1   2   2   77.31    3.49
  -1   2   2   78.12    3.42
   0  -2  -2   98.13    4.36
   0   2   2   98.67    4.39
   0   2   2   99.60    4.44
  -1  -2  -2   15.84    0.79
   1   2   2   16.16    0.81
   1   2   2   16.07    0.80
   1   2   2   14.91    0.73
  -2  -2  -2    5.97    0.44
   2   2   2    7.28    0.43
   2   2   2    6.81    0.37
   2   2   2    6.93    0.44
  -3  -2  -2    6.50    0.48
   3   2   2    6.67    0.42
   3   2   2    6.87    0.47
   3   2   2    6.28    0.38
  -4  -2  -2    9.18    0.66
   4   2   2   10.29    0.57
   4   2   2    8.87    0.62
   4   2   2    9.35    0.55
  -5  -2  -2   27.01    1.51
   5   2   2   27.48    1.36
   5   2   2   26.41    1.46
   5   2   2   26.98    1.35
  -6  -2  -2    0.44    0.22
   6   2   2    0.75    0.17
   6   2   2    1.05    0.21
   6   2   2    0.49    0.20
  -7  -2  -2    6.87    0.69
   7   2   2    8.00    0.58
   7   2   2    8.15    0.53
   7   2   2    8.50    0.69
  -8  -2  -2    1.60    0.42
   8   2   2    2.19    0.34
   8   2   2    2.73    0.48
  -9  -2  -2    3.63    0.62
   9   2   2    2.99    0.54
   9   2   2    2.63    0.41
 -10  -2  -2    6.57    0.77
  10   2   2    6.89    0.85
  10   2   2    6.56    0.64
 -11  -2  -2    0.76    0.38
  11   2   2    0.01    0.26
  11   2   2    0.02    0.21
  12  -3  -2    4.77    0.77
  12  -3  -2    6.42    0.87
 -12   3   2    6.44    0.67
  11  -3  -2    1.75    0.46
  11  -3  -2    2.34    0.49
 -11   3   2    2.63    0.50
  10  -3  -2    2.34    0.48
  10  -3  -2    2.68    0.47
 -10   3   2    2.41    0.48
   9  -3  -2    3.19    0.50
  -9   3   2    2.90    0.42
  -9   3   2    2.55    0.46
   8  -3  -2    5.55    0.54
  -8   3   2    6.30    0.53
  -8   3   2    5.37    0.54
   7  -3  -2    3.59    0.47
  -7   3   2    3.43    0.41
  -7   3   2    4.27    0.43
   6  -3  -2    8.25    0.60
  -6   3   2    8.37    0.60
  -6   3   2    8.47    0.61
   5  -3  -2    1.60    0.26
  -5   3   2    1.96    0.28
  -5   3   2    1.72    0.28
   4  -3  -2    0.51    0.13
  -4   3   2    0.58    0.17
  -4   3   2    0.81    0.16
   3  -3  -2    0.15    0.07
  -3   3   2    0.12    0.07
  -3   3   2    0.10    0.08
  -3   3   2    0.27    0.13
   2  -3  -2   27.50    1.29
  -2   3   2   27.02    1.23
  -2   3   2   26.09    1.30
  -2   3   2   28.28    1.22
  -2   3   2   26.73    1.38
   1  -3  -2    0.48    0.09
   1  -3  -2    0.41    0.05
  -1   3   2    0.49    0.07
  -1   3   2    0.37    0.12
  -1   3   2    0.51    0.10
   0  -3  -2   42.49    1.90
   0  -3  -2   41.79    1.89
   0   3   2   42.73    2.00
   0   3   2   40.50    1.94
  -1  -3  -2    7.30    0.45
   1   3   2    7.80    0.49
   1   3   2    7.99    0.47
   1   3   2    7.66    0.40
  -2  -3  -2    6.86    0.49
   2   3   2    8.20    0.42
   2   3   2    7.56    0.48
   2   3   2    7.69    0.49
  -3  -3  -2   10.69    0.69
   3   3   2   10.67    0.62
   3   3   2   10.73    0.66
   3   3   2   10.85    0.57
  -4  -3  -2    0.41    0.20
   4   3   2    0.71    0.19
   4   3   2    0.69    0.14
   4   3   2    0.81    0.16
  -5  -3  -2    0.29    0.20
   5   3   2   -0.03    0.11
   5   3   2    0.15    0.10
   5   3   2    0.01    0.09
  -6  -3  -2   15.25    1.04
   6   3   2   16.25    0.87
   6   3   2   13.43    0.94
   6   3   2   14.28    0.82
  -7  -3  -2    1.24    0.38
   7   3   2    1.35    0.26
   7   3   2    1.09    0.20
   7   3   2    0.83    0.26
  -8  -3  -2    1.02    0.38
   8   3   2    0.44    0.20
   8   3   2    1.19    0.34
  -9  -3  -2    0.31    0.29
   9   3   2    0.13    0.20
   9   3   2    0.01    0.21
 -10  -3  -2    2.88    0.60
  10   3   2    3.73    0.50
  10   3   2    2.60    0.53
 -11  -3  -2    2.92    0.61
  11   3   2    1.50    0.47
  11   3   2    1.45    0.35
  12  -4  -2    2.36    0.53
  12  -4  -2    3.02    0.59
  11  -4  -2    1.04    0.39
  11  -4  -2    1.03    0.37
 -11   4   2    2.14    0.37
  10  -4  -2    0.87    0.31
 -10   4   2    1.49    0.32
 -10   4   2    1.26    0.32
   9  -4  -2    2.69    0.46
  -9   4   2    1.87    0.36
  -9   4   2    1.67    0.36
   8  -4  -2    1.33    0.32
  -8   4   2    1.79    0.32
  -8   4   2    1.63    0.34
   7  -4  -2    0.05    0.11
  -7   4   2    0.02    0.13
  -7   4   2    0.18    0.15
   6  -4  -2    8.82    0.65
  -6   4   2    9.67    0.70
  -6   4   2    9.01    0.60
   5  -4  -2   10.38    0.66
  -5   4   2    9.63    0.70
  -5   4   2   10.35    0.60
   4  -4  -2    0.62    0.15
  -4   4   2    0.69    0.19
  -4   4   2    0.58    0.11
   3  -4  -2    1.68    0.22
  -3   4   2    1.43    0.26
  -3   4   2    1.52    0.21
  -3   4   2    1.56    0.12
   2  -4  -2   56.66    2.50
  -2   4   2   54.30    2.63
  -2   4   2   52.01    2.51
   1  -4  -2    0.85    0.14
   1  -4  -2    0.74    0.06
  -1   4   2    0.80    0.08
  -1   4   2    0.61    0.17
  -1   4   2    0.50    0.12
   0  -4  -2   23.13    1.09
   0  -4  -2   23.52    1.12
   0   4   2   24.22    1.25
   0   4   2   23.39    1.17
  -1  -4  -2  107.24    4.73
   1   4   2  104.74    4.81
   1   4   2  104.53    4.77
   1   4   2  104.69    4.68
  -2  -4  -2   -0.05    0.09
   2   4   2   -0.04    0.08
   2   4   2    0.07    0.09
   2   4   2    0.03    0.06
  -3  -4  -2    1.27    0.27
   3   4   2    1.45    0.22
   3   4   2    1.13    0.21
   3   4   2    1.33    0.16
  -4  -4  -2   15.72    1.04
   4   4   2   18.58    0.91
   4   4   2   18.55    1.04
   4   4   2   16.82    0.95
  -5  -4  -2   22.55    1.34
   5   4   2   22.25    1.28
   5   4   2   22.12    1.18
   5   4   2   22.43    1.14
  -6  -4  -2    4.38    0.62
   6   4   2    4.69    0.49
   6   4   2    5.38    0.41
   6   4   2    4.93    0.41
  -7  -4  -2    8.84    0.79
   7   4   2    9.00    0.60
   7   4   2    7.92    0.64
   7   4   2    8.14    0.71
  -8  -4  -2    1.23    0.38
   8   4   2    0.98    0.25
   8   4   2    1.29    0.37
  -9  -4  -2    3.52    0.65
   9   4   2    4.28    0.48
   9   4   2    3.68    0.61
 -10  -4  -2    2.95    0.63
  10   4   2    2.75    0.57
  10   4   2    3.55    0.48
  11  -5  -2    3.77    0.66
 -11   5   2    5.42    0.54
  10  -5  -2    1.49    0.40
 -10   5   2    1.95    0.34
 -10   5   2    1.73    0.41
   9  -5  -2    2.49    0.48
  -9   5   2    3.13    0.52
  -9   5   2    2.93    0.34
   8  -5  -2    1.17    0.29
  -8   5   2    1.14    0.24
  -8   5   2    1.16    0.32
   7  -5  -2    0.00    0.11
  -7   5   2    0.30    0.13
  -7   5   2   -0.09    0.13
   6  -5  -2    2.18    0.34
  -6   5   2    1.45    0.33
  -6   5   2    1.78    0.21
   5  -5  -2    0.21    0.13
  -5   5   2    0.30    0.18
  -5   5   2    0.39    0.09
   4  -5  -2    0.43    0.14
  -4   5   2    0.30    0.17
  -4   5   2    0.58    0.17
   3  -5  -2    1.33    0.21
  -3   5   2    1.09    0.19
  -3   5   2    1.13    0.26
   2  -5  -2   66.31    3.00
  -2   5   2   64.04    3.15
  -2   5   2   65.49    3.03
   1  -5  -2    2.76    0.24
  -1   5   2    2.58    0.35
  -1   5   2    2.71    0.26
   0  -5  -2    5.67    0.33
   0  -5  -2    5.96    0.38
   0   5   2    6.08    0.42
   0   5   2    6.13    0.49
  -1  -5  -2   15.56    0.82
   1   5   2   15.60    0.79
   1   5   2   15.82    0.87
   1   5   2   15.05    0.92
  -2  -5  -2    2.56    0.32
   2   5   2    2.41    0.31
   2   5   2    2.88    0.23
   2   5   2    2.21    0.31
  -3  -5  -2    1.99    0.32
   3   5   2    1.28    0.17
   3   5   2    1.84    0.27
   3   5   2    1.62    0.27
  -4  -5  -2    2.03    0.37
   4   5   2    2.35    0.26
   4   5   2    2.34    0.31
   4   5   2    1.96    0.32
  -5  -5  -2    1.76    0.39
   5   5   2    1.51    0.26
   5   5   2    1.61    0.22
   5   5   2    1.83    0.34
  -6  -5  -2   -0.16    0.15
   6   5   2   -0.15    0.13
   6   5   2    0.09    0.12
   6   5   2   -0.11    0.10
  -7  -5  -2    4.66    0.69
   7   5   2    4.41    0.58
   7   5   2    5.14    0.43
  -8  -5  -2   27.08    1.76
   8   5   2   26.76    1.67
   8   5   2   29.90    1.51
  -9  -5  -2    0.29    0.29
   9   5   2   -0.05    0.24
   9   5   2    0.22    0.19
 -10  -5  -2    2.96    0.64
  10   5   2    1.84    0.49
  10   5   2    2.01    0.37
  11  -6  -2    0.56    0.33
 -11   6   2    1.46    0.46
  10  -6  -2   -0.01    0.24
 -10   6   2    0.20    0.26
   9  -6  -2    3.25    0.54
  -9   6   2    4.00    0.63
   8  -6  -2    0.35    0.21
  -8   6   2    0.31    0.24
   7  -6  -2    0.16    0.14
  -7   6   2   -0.05    0.15
  -7   6   2    0.38    0.13
   6  -6  -2    3.66    0.45
  -6   6   2    3.46    0.28
  -6   6   2    4.22    0.58
   5  -6  -2    9.40    0.67
  -5   6   2    9.65    0.79
  -5   6   2   10.44    0.51
   4  -6  -2    2.59    0.33
  -4   6   2    3.25    0.45
  -4   6   2    2.64    0.35
   3  -6  -2   25.33    1.34
  -3   6   2   27.50    1.39
  -3   6   2   27.15    1.53
   2  -6  -2    0.25    0.12
  -2   6   2    0.14    0.10
  -2   6   2    0.16    0.15
   1  -6  -2    4.51    0.34
  -1   6   2    4.42    0.46
  -1   6   2    4.89    0.38
   0  -6  -2    1.11    0.14
   0  -6  -2    0.96    0.17
   0   6   2    0.88    0.19
   0   6   2    1.37    0.27
  -1  -6  -2   38.72    1.85
   1   6   2   39.33    1.94
   1   6   2   40.13    1.84
   1   6   2   37.63    2.00
  -2  -6  -2    0.10    0.11
   2   6   2   -0.02    0.12
   2   6   2    0.09    0.13
   2   6   2    0.26    0.12
  -3  -6  -2    1.06    0.25
   3   6   2    0.90    0.23
   3   6   2    0.77    0.16
   3   6   2    0.70    0.21
  -4  -6  -2    4.24    0.53
   4   6   2    4.35    0.44
   4   6   2    4.40    0.34
   4   6   2    3.67    0.40
  -5  -6  -2    1.73    0.38
   5   6   2    1.65    0.34
   5   6   2    1.91    0.32
   5   6   2    1.11    0.21
  -6  -6  -2    3.10    0.54
   6   6   2    3.33    0.34
   6   6   2    3.64    0.43
   6   6   2    2.39    0.41
  -7  -6  -2    0.62    0.32
   7   6   2    0.36    0.24
   7   6   2    1.09    0.24
  -8  -6  -2    1.93    0.48
   8   6   2    2.48    0.47
   8   6   2    2.27    0.33
  -9  -6  -2    2.30    0.53
   9   6   2    0.93    0.35
   9   6   2    1.84    0.34
  10  -7  -2    0.68    0.32
 -10   7   2    0.47    0.34
   9  -7  -2    2.52    0.47
  -9   7   2    3.65    0.64
   8  -7  -2    0.40    0.21
  -8   7   2    0.65    0.32
   7  -7  -2    0.09    0.15
  -7   7   2    0.04    0.20
   6  -7  -2    0.73    0.21
  -6   7   2    0.55    0.26
   5  -7  -2    3.04    0.39
  -5   7   2    2.85    0.49
   4  -7  -2    4.33    0.40
  -4   7   2    4.83    0.45
  -4   7   2    5.63    0.66
   3  -7  -2    1.72    0.26
  -3   7   2    1.85    0.38
  -3   7   2    1.40    0.26
   2  -7  -2    7.09    0.47
  -2   7   2    5.38    0.47
  -2   7   2    6.62    0.61
   1  -7  -2    8.07    0.53
  -1   7   2    7.56    0.56
  -1   7   2    9.19    0.72
   0  -7  -2    1.43    0.21
   0  -7  -2    1.55    0.16
   0   7   2    1.52    0.32
   0   7   2    1.85    0.28
  -1  -7  -2    0.75    0.15
   1   7   2    1.05    0.26
   1   7   2    0.55    0.18
  -2  -7  -2    0.16    0.13
   2   7   2    0.00    0.13
   2   7   2    0.11    0.13
   2   7   2    0.06    0.12
  -3  -7  -2    0.08    0.13
   3   7   2    0.16    0.17
   3   7   2   -0.07    0.10
   3   7   2    0.00    0.13
  -4  -7  -2    0.21    0.19
   4   7   2    0.03    0.13
   4   7   2    0.09    0.14
   4   7   2    0.14    0.13
  -5  -7  -2    0.17    0.20
   5   7   2   -0.08    0.10
   5   7   2    0.08    0.16
   5   7   2    0.27    0.20
  -6  -7  -2    0.19    0.22
   6   7   2    0.06    0.12
   6   7   2   -0.06    0.18
   6   7   2    0.17    0.20
  -7  -7  -2    4.61    0.69
   7   7   2    4.68    0.43
   7   7   2    4.78    0.64
  -8  -7  -2   15.67    1.21
   8   7   2   14.40    1.13
   8   7   2   15.93    0.96
  -9  -7  -2    1.95    0.46
   9   7   2    0.32    0.21
   9   7   2    0.22    0.27
  10  -8  -2    6.12    0.81
 -10   8   2    5.88    0.87
   9  -8  -2    1.45    0.41
  -9   8   2    1.95    0.52
   8  -8  -2    0.47    0.25
  -8   8   2    0.79    0.38
   7  -8  -2   -0.03    0.12
  -7   8   2   -0.09    0.22
   6  -8  -2    5.99    0.55
  -6   8   2    7.12    0.84
   5  -8  -2   -0.06    0.12
  -5   8   2    0.10    0.22
   4  -8  -2    2.61    0.37
  -4   8   2    1.54    0.30
  -4   8   2    1.91    0.44
   3  -8  -2    0.87    0.21
  -3   8   2    0.30    0.15
  -3   8   2    0.80    0.30
   2  -8  -2    8.75    0.58
  -2   8   2    6.86    0.70
  -2   8   2    8.38    0.62
   1  -8  -2    6.28    0.49
  -1   8   2    6.96    0.66
  -1   8   2    7.31    0.56
   0  -8  -2    0.39    0.17
   0   8   2    0.16    0.16
   0   8   2    0.40    0.21
  -1  -8  -2    8.61    0.59
  -1  -8  -2    9.38    0.54
   1   8   2    8.67    0.66
   1   8   2    8.22    0.73
  -2  -8  -2    2.79    0.27
   2   8   2    2.41    0.37
   2   8   2    2.37    0.30
   2   8   2    1.28    0.33
  -3  -8  -2    1.19    0.26
   3   8   2    1.10    0.28
   3   8   2    0.79    0.27
   3   8   2    0.82    0.19
  -4  -8  -2    4.95    0.49
   4   8   2    3.70    0.52
   4   8   2    4.56    0.40
   4   8   2    4.51    0.57
  -5  -8  -2    0.26    0.19
   5   8   2    0.09    0.14
   5   8   2   -0.10    0.16
   5   8   2   -0.06    0.17
  -6  -8  -2    0.52    0.25
   6   8   2   -0.08    0.13
   6   8   2   -0.01    0.17
  -7  -8  -2    3.66    0.63
   7   8   2    2.88    0.39
   7   8   2    2.78    0.51
  -8  -8  -2    0.75    0.32
   8   8   2    0.04    0.25
   8   8   2    0.07    0.17
   9  -9  -2    0.40    0.27
  -9   9   2    0.32    0.35
   8  -9  -2    0.59    0.25
  -8   9   2    0.19    0.34
   7  -9  -2    0.06    0.18
  -7   9   2    0.08    0.28
   6  -9  -2    0.99    0.29
  -6   9   2    1.07    0.38
   5  -9  -2    0.89    0.26
  -5   9   2    0.77    0.33
   4  -9  -2    3.71    0.46
  -4   9   2    3.19    0.46
  -4   9   2    3.35    0.61
   3  -9  -2    0.09    0.15
  -3   9   2    0.17    0.15
  -3   9   2    0.17    0.24
   2  -9  -2    9.68    0.66
  -2   9   2    9.49    0.70
  -2   9   2    8.39    0.80
   1  -9  -2    4.11    0.40
  -1   9   2    2.94    0.42
  -1   9   2    3.71    0.57
   0  -9  -2    0.29    0.15
   0   9   2    0.12    0.15
   0   9   2    0.74    0.29
  -1  -9  -2    0.31    0.16
   1   9   2    1.03    0.28
   1   9   2    0.29    0.23
  -2  -9  -2    1.81    0.29
   2   9   2    2.67    0.47
   2   9   2    2.54    0.41
  -3  -9  -2    4.18    0.39
   3   9   2    3.86    0.59
   3   9   2    2.98    0.38
   3   9   2    3.92    0.52
  -4  -9  -2    6.93    0.57
   4   9   2    6.65    0.77
   4   9   2    7.26    0.54
   4   9   2    5.63    0.61
  -5  -9  -2    1.37    0.31
   5   9   2    0.83    0.23
   5   9   2    0.40    0.25
   5   9   2    1.07    0.34
  -6  -9  -2    4.53    0.51
   6   9   2    3.93    0.63
   6   9   2    2.59    0.38
  -7  -9  -2    1.19    0.32
   7   9   2    0.09    0.27
   7   9   2    0.24    0.21
   8 -10  -2    0.75    0.32
  -8  10   2    0.98    0.43
   7 -10  -2    5.46    0.70
  -7  10   2    4.38    0.79
   6 -10  -2   -0.14    0.15
  -6  10   2   -0.15    0.23
   5 -10  -2    1.12    0.30
  -5  10   2    0.87    0.35
  -5  10   2    0.91    0.29
   4 -10  -2   10.04    0.75
  -4  10   2   11.09    0.84
  -4  10   2   10.05    0.97
   3 -10  -2    4.27    0.51
  -3  10   2    4.16    0.69
  -3  10   2    3.59    0.51
   2 -10  -2    2.27    0.37
  -2  10   2    1.85    0.46
  -2  10   2    2.27    0.41
   1 -10  -2    0.86    0.25
  -1  10   2    1.07    0.37
  -1  10   2    0.54    0.22
   0 -10  -2   -0.07    0.15
   0  10   2    0.05    0.15
   0  10   2    0.26    0.24
  -1 -10  -2    4.67    0.47
   1  10   2    4.95    0.52
   1  10   2    4.92    0.71
  -2 -10  -2    5.15    0.49
   2  10   2    3.99    0.56
   2  10   2    5.21    0.71
   3  10   2    6.06    0.54
   3  10   2    8.08    0.90
   3  10   2    6.94    0.67
   4  10   2    0.20    0.25
   4  10   2    0.20    0.26
   4  10   2    0.40    0.22
   5  10   2    0.05    0.20
   5  10   2    0.76    0.32
  -6 -10  -2    1.60    0.33
   6  10   2    0.83    0.36
   6  10   2    0.42    0.23
   7 -11  -2    0.63    0.30
  -7  11   2    0.27    0.34
   6 -11  -2   -0.13    0.17
  -6  11   2    0.19    0.35
   5 -11  -2    0.52    0.25
  -5  11   2    0.63    0.28
  -5  11   2    0.39    0.31
   4 -11  -2    0.24    0.23
  -4  11   2    0.44    0.34
  -4  11   2    0.31    0.24
   3 -11  -2    9.93    0.77
  -3  11   2    9.98    0.83
  -3  11   2    9.98    0.99
   2 -11  -2    0.52    0.25
  -2  11   2    0.25    0.22
  -2  11   2    0.19    0.33
   1 -11  -2   -0.03    0.20
  -1  11   2   -0.18    0.24
  -1  11   2   -0.04    0.15
   0 -11  -2    0.47    0.22
   0  11   2    0.05    0.23
   0  11   2    0.44    0.22
  -1 -11  -2    1.07    0.30
   1  11   2    1.54    0.46
   1  11   2    1.14    0.30
  -2 -11  -2    5.24    0.54
   2  11   2    6.69    0.88
   2  11   2    6.27    0.74
  -3 -11  -2    0.21    0.21
   3  11   2    0.33    0.30
   3  11   2    0.14    0.20
   4  11   2   -0.35    0.17
   4  11   2    0.14    0.26
   4  11   2    0.33    0.31
   5  11   2    1.02    0.37
   5 -12  -2    5.96    0.72
  -5  12   2    4.90    0.86
   4 -12  -2   19.78    1.27
  -4  12   2   21.31    1.58
  -4  12   2   18.69    1.33
   3 -12  -2    0.56    0.30
  -3  12   2    0.30    0.36
  -3  12   2    0.13    0.26
   2 -12  -2    0.08    0.21
  -2  12   2    0.15    0.31
  -2  12   2    0.21    0.24
   1 -12  -2    6.00    0.62
  -1  12   2    5.58    0.93
  -1  12   2    7.18    0.70
   0 -12  -2    0.23    0.24
   0  12   2    0.03    0.36
   0  12   2   -0.10    0.20
  -1 -12  -2   -0.08    0.20
   1  12   2    0.15    0.21
   1  12   2    0.07    0.31
  -2 -12  -2    0.64    0.27
   2  12   2    0.18    0.21
   2  12   2   -0.10    0.30
   3  13  -3    0.76    0.40
   3  13  -3    0.61    0.34
  -3 -13   3    0.54    0.27
   2  13  -3    0.64    0.34
   2  13  -3    0.75    0.44
  -2 -13   3    0.99    0.33
   1  13  -3    0.44    0.31
   1  13  -3    0.36    0.38
  -1 -13   3    0.27    0.23
   0  13  -3    4.71    0.68
   0  13  -3    5.83    0.91
   0 -13   3    4.97    0.57
  -1  13  -3    0.03    0.35
  -1  13  -3    0.02    0.19
   1 -13   3    0.00    0.22
  -2  13  -3   -0.15    0.35
  -2  13  -3   -0.12    0.21
   2 -13   3    0.08    0.23
  -3  13  -3    2.18    0.51
  -3  13  -3    4.78    0.86
   3 -13   3    3.95    0.57
  -4  13  -3   -0.07    0.35
   5  12  -3    6.83    0.61
   5  12  -3    5.80    0.75
   4  12  -3    2.10    0.58
   4  12  -3    2.25    0.46
   4  12  -3    2.67    0.41
   3  12  -3   -0.16    0.22
   3  12  -3    0.01    0.25
   2  12  -3    1.58    0.39
   2  12  -3    0.94    0.42
  -2 -12   3    1.77    0.33
   1  12  -3    0.70    0.40
   1  12  -3    0.95    0.31
  -1 -12   3    0.75    0.24
   0  12  -3    1.73    0.40
   0  12  -3    2.33    0.59
   0 -12   3    1.54    0.33
  -1  12  -3   -0.12    0.18
  -1  12  -3    0.14    0.29
   1 -12   3    0.10    0.19
  -2  12  -3    3.02    0.52
  -2  12  -3    3.34    0.71
   2 -12   3    3.62    0.48
  -3  12  -3    0.08    0.21
  -3  12  -3    0.05    0.27
   3 -12   3    0.20    0.22
  -4  12  -3    0.21    0.36
   4 -12   3    0.00    0.18
  -5  12  -3    1.51    0.52
   5 -12   3    1.80    0.39
  -6  12  -3    0.95    0.40
   6 -12   3    0.78    0.30
   6  11  -3    0.15    0.19
   6  11  -3   -0.04    0.25
  -6 -11   3    0.24    0.28
   5  11  -3    0.61    0.21
   5  11  -3    1.43    0.39
  -5 -11   3    1.58    0.42
   4  11  -3    0.75    0.29
   4  11  -3    0.52    0.21
   4  11  -3    0.88    0.33
   3  11  -3    1.01    0.35
   3  11  -3    0.66    0.25
   3  11  -3    0.72    0.23
   2  11  -3   -0.05    0.25
   2  11  -3   -0.04    0.17
  -2 -11   3    0.42    0.19
   1  11  -3    0.18    0.26
   1  11  -3    0.30    0.20
  -1 -11   3    0.26    0.18
   0  11  -3    1.17    0.41
   0  11  -3    0.51    0.22
   0 -11   3    0.38    0.21
  -1  11  -3    0.29    0.31
  -1  11  -3    0.46    0.24
   1 -11   3    0.32    0.17
  -2  11  -3    2.18    0.42
  -2  11  -3    2.37    0.54
   2 -11   3    1.34    0.29
  -3  11  -3    0.75    0.37
  -3  11  -3    0.94    0.32
   3 -11   3    0.83    0.25
  -4  11  -3    1.11    0.43
   4 -11   3    0.55    0.25
  -5  11  -3    0.25    0.30
   5 -11   3    0.15    0.19
  -6  11  -3   -0.01    0.28
   6 -11   3    0.17    0.19
  -7  11  -3   -0.17    0.31
   7 -11   3    0.15    0.20
   8  10  -3    0.13    0.19
   8  10  -3    0.23    0.27
  -8 -10   3    0.39    0.36
   7  10  -3    1.05    0.27
   7  10  -3    1.43    0.39
  -7 -10   3    1.05    0.46
   6  10  -3    1.27    0.33
   6  10  -3    0.92    0.24
  -6 -10   3    0.64    0.34
   5  10  -3    0.07    0.18
   5  10  -3   -0.05    0.15
  -5 -10   3    0.27    0.25
   4  10  -3    1.25    0.25
   4  10  -3    2.58    0.46
   4  10  -3    1.66    0.35
  -4 -10   3    0.86    0.34
   3  10  -3    0.16    0.18
   3  10  -3    0.38    0.26
   3  10  -3    0.04    0.14
  -3 -10   3    0.46    0.24
   2  10  -3    0.17    0.15
   2  10  -3    0.01    0.22
   2  10  -3    0.07    0.17
  -2 -10   3    0.09    0.15
   1  10  -3    0.94    0.27
   1  10  -3    0.40    0.29
  -1 -10   3    0.91    0.23
   0  10  -3    1.09    0.36
   0  10  -3    0.99    0.27
   0 -10   3    0.82    0.23
  -1  10  -3   -0.17    0.16
  -1  10  -3    0.24    0.18
   1 -10   3   -0.06    0.13
  -2  10  -3   -0.09    0.17
  -2  10  -3    0.04    0.16
   2 -10   3    0.01    0.14
  -3  10  -3    0.22    0.21
  -3  10  -3    0.57    0.31
   3 -10   3    0.42    0.20
  -4  10  -3    0.92    0.36
   4 -10   3    0.33    0.19
  -5  10  -3    0.34    0.31
   5 -10   3    0.46    0.20
  -6  10  -3    1.74    0.51
   6 -10   3    1.29    0.31
  -7  10  -3   -0.16    0.27
   7 -10   3   -0.13    0.18
  -8  10  -3    0.68    0.42
   8 -10   3    0.95    0.32
   9   9  -3    0.02    0.24
   9   9  -3   -0.03    0.19
  -9  -9   3    0.33    0.32
   8   9  -3    0.04    0.22
   8   9  -3    0.31    0.19
  -8  -9   3    0.37    0.34
   7   9  -3    4.74    0.59
   7   9  -3    4.29    0.44
  -7  -9   3    4.95    0.81
   6   9  -3    1.62    0.36
   6   9  -3    0.75    0.21
  -6  -9   3    1.23    0.42
   5   9  -3    1.77    0.36
   5   9  -3    1.43    0.24
   5   9  -3    1.90    0.34
  -5  -9   3    2.02    0.48
   4   9  -3    2.87    0.33
   4   9  -3    2.72    0.42
   4   9  -3    2.40    0.40
  -4  -9   3    1.77    0.42
   3   9  -3    0.45    0.16
   3   9  -3    0.08    0.17
   3   9  -3   -0.01    0.15
  -3  -9   3    0.05    0.18
   2   9  -3    7.65    0.66
   2   9  -3    6.61    0.56
   2   9  -3    6.57    0.47
  -2  -9   3    6.57    0.57
   1   9  -3   12.74    0.92
   1   9  -3   11.58    0.80
  -1  -9   3   11.36    0.76
   0   9  -3    0.24    0.16
   0   9  -3    0.10    0.19
   0  -9   3    0.34    0.15
   0  -9   3    0.35    0.17
  -1   9  -3   -0.07    0.12
  -1   9  -3   -0.09    0.20
   1  -9   3    0.00    0.14
  -2   9  -3   18.00    1.23
  -2   9  -3   16.84    1.08
   2  -9   3   18.03    0.99
  -3   9  -3    0.25    0.22
  -3   9  -3    0.06    0.17
   3  -9   3    0.25    0.16
  -4   9  -3    0.49    0.30
   4  -9   3    0.34    0.17
  -5   9  -3    0.35    0.26
   5  -9   3    0.19    0.15
  -6   9  -3    1.71    0.45
   6  -9   3    1.12    0.28
  -7   9  -3    3.92    0.69
   7  -9   3    3.75    0.52
  -8   9  -3   -0.14    0.31
   8  -9   3    0.74    0.29
  -9   9  -3    3.79    0.74
   9  -9   3    2.74    0.52
   9   8  -3    0.90    0.26
   9   8  -3    1.93    0.42
  -9  -8   3    1.96    0.57
   8   8  -3    0.02    0.16
   8   8  -3    0.19    0.23
  -8  -8   3    0.40    0.33
   7   8  -3    0.36    0.17
   7   8  -3    0.34    0.20
  -7  -8   3    0.51    0.34
   6   8  -3    0.18    0.14
   6   8  -3    0.46    0.22
  -6  -8   3   -0.05    0.19
   5   8  -3    7.10    0.55
   5   8  -3    8.22    0.52
   5   8  -3    6.65    0.57
  -5  -8   3    6.25    0.68
   4   8  -3    0.10    0.10
   4   8  -3    0.02    0.14
   4   8  -3   -0.04    0.14
  -4  -8   3    0.13    0.19
   3   8  -3    2.19    0.34
   3   8  -3    2.15    0.27
   3   8  -3    2.34    0.36
  -3  -8   3    2.42    0.42
   2   8  -3    5.69    0.47
   2   8  -3    5.54    0.39
   2   8  -3    5.20    0.52
  -2  -8   3    5.16    0.50
   1   8  -3   29.45    1.57
   1   8  -3   32.10    1.69
   1   8  -3   28.05    1.45
  -1  -8   3   30.41    1.57
   0  -8   3    0.85    0.19
  -1   8  -3   13.62    0.96
  -1   8  -3   13.93    0.86
   1  -8   3   13.16    0.73
   1  -8   3   11.89    0.73
  -2   8  -3   14.84    0.80
  -2   8  -3   14.80    1.04
  -2   8  -3   14.14    0.93
   2  -8   3   15.99    0.85
  -3   8  -3    1.10    0.32
  -3   8  -3    1.33    0.18
  -3   8  -3    0.95    0.25
   3  -8   3    1.33    0.24
  -4   8  -3    0.09    0.09
  -4   8  -3   -0.06    0.19
   4  -8   3    0.00    0.12
  -5   8  -3    7.10    0.72
   5  -8   3    7.51    0.57
  -6   8  -3    3.65    0.58
   6  -8   3    2.65    0.41
  -7   8  -3    1.58    0.45
   7  -8   3    0.94    0.28
  -8   8  -3   -0.03    0.28
   8  -8   3    0.12    0.19
  -9   8  -3    0.24    0.27
   9  -8   3   -0.04    0.20
 -10   8  -3    1.85    0.53
  10  -8   3    1.31    0.41
  10   7  -3    2.66    0.49
  10   7  -3    3.42    0.48
 -10  -7   3    4.46    0.86
   9   7  -3   -0.19    0.15
   9   7  -3    0.26    0.24
  -9  -7   3    0.23    0.31
   8   7  -3   16.47    1.12
   8   7  -3   18.14    1.05
  -8  -7   3   16.94    1.36
   7   7  -3    5.21    0.44
   7   7  -3    3.29    0.46
  -7  -7   3    5.00    0.77
   6   7  -3    5.64    0.44
   6   7  -3    4.28    0.46
  -6  -7   3    5.42    0.77
   5   7  -3    5.67    0.43
   5   7  -3    5.33    0.41
   5   7  -3    4.81    0.47
  -5  -7   3    5.00    0.67
   4   7  -3    0.85    0.17
   4   7  -3    0.89    0.21
   4   7  -3    0.89    0.21
  -4  -7   3    0.55    0.26
   3   7  -3    0.17    0.14
   3   7  -3    0.28    0.16
   3   7  -3    0.30    0.12
  -3  -7   3    0.28    0.20
   2   7  -3   22.73    1.16
   2   7  -3   23.98    1.32
   2   7  -3   23.30    1.25
  -2  -7   3   24.00    1.32
   1   7  -3   10.68    0.74
   1   7  -3   10.44    0.58
   1   7  -3   10.15    0.66
  -1  -7   3   10.14    0.67
   0   7  -3    6.00    0.53
   0   7  -3    5.18    0.44
   0  -7   3    5.40    0.38
   0  -7   3    5.54    0.41
  -1   7  -3    0.13    0.16
  -1   7  -3    0.20    0.10
  -1   7  -3    0.25    0.14
   1  -7   3    0.12    0.10
  -2   7  -3    1.27    0.30
  -2   7  -3    1.73    0.28
  -2   7  -3    1.66    0.19
   2  -7   3    1.86    0.23
  -3   7  -3    2.66    0.21
  -3   7  -3    2.09    0.39
   3  -7   3    2.01    0.27
  -4   7  -3   23.63    1.19
  -4   7  -3   27.01    1.53
   4  -7   3   24.21    1.29
  -5   7  -3    5.78    0.40
  -5   7  -3    5.46    0.69
   5  -7   3    4.99    0.45
  -6   7  -3    3.17    0.34
  -6   7  -3    3.23    0.54
   6  -7   3    3.74    0.44
  -7   7  -3    0.03    0.18
  -7   7  -3   -0.05    0.18
   7  -7   3   -0.13    0.12
  -8   7  -3   10.94    0.77
  -8   7  -3   13.13    1.02
   8  -7   3   10.85    0.86
  -9   7  -3    0.18    0.29
   9  -7   3    0.78    0.30
 -10   7  -3    0.74    0.39
  10  -7   3    0.68    0.30
  11   6  -3    0.45    0.28
  11   6  -3    0.58    0.29
 -11  -6   3    0.57    0.44
  10   6  -3    1.85    0.37
  10   6  -3    3.06    0.51
 -10  -6   3    2.34    0.64
   9   6  -3    3.10    0.48
   9   6  -3    2.24    0.37
  -9  -6   3    3.63    0.75
   8   6  -3   14.74    0.93
   8   6  -3   16.56    1.03
  -8  -6   3   13.96    1.22
   7   6  -3    1.74    0.29
   7   6  -3    1.33    0.30
  -7  -6   3    1.36    0.41
   6   6  -3    0.94    0.20
   6   6  -3    1.08    0.25
  -6  -6   3    0.77    0.36
   5   6  -3    0.91    0.18
   5   6  -3    1.25    0.19
   5   6  -3    1.05    0.23
  -5  -6   3    1.13    0.32
   4   6  -3    6.22    0.49
   4   6  -3    6.41    0.44
   4   6  -3    7.44    0.48
  -4  -6   3    6.40    0.59
   3   6  -3    3.20    0.31
   3   6  -3    3.17    0.27
   3   6  -3    2.98    0.31
  -3  -6   3    2.86    0.43
   2   6  -3    0.09    0.11
   2   6  -3   -0.02    0.06
   2   6  -3    0.25    0.11
  -2  -6   3    0.32    0.16
   1   6  -3   20.95    1.05
   1   6  -3   22.86    1.21
   1   6  -3   20.90    1.12
  -1  -6   3   21.95    1.16
   0   6  -3    7.34    0.49
   0   6  -3    8.02    0.52
   0   6  -3    7.81    0.58
  -1   6  -3    1.57    0.24
  -1   6  -3    1.54    0.18
  -1   6  -3    1.40    0.28
   1  -6   3    1.60    0.19
  -2   6  -3   19.37    1.08
  -2   6  -3   19.49    0.94
  -2   6  -3   17.97    1.13
   2  -6   3   19.52    0.98
  -3   6  -3    3.08    0.24
  -3   6  -3    2.74    0.42
   3  -6   3    3.29    0.30
  -4   6  -3    0.41    0.20
  -4   6  -3    0.52    0.15
   4  -6   3    0.67    0.16
  -5   6  -3   32.12    1.76
  -5   6  -3   30.36    1.51
   5  -6   3   29.63    1.57
  -6   6  -3    3.31    0.36
  -6   6  -3    4.16    0.57
   6  -6   3    3.53    0.42
  -7   6  -3    1.03    0.32
  -7   6  -3    0.78    0.24
   7  -6   3    0.94    0.25
  -8   6  -3   10.23    0.73
  -8   6  -3    9.81    0.87
   8  -6   3    9.86    0.78
  -9   6  -3    1.37    0.40
  -9   6  -3    1.15    0.34
   9  -6   3    1.63    0.38
 -10   6  -3    0.24    0.29
 -10   6  -3   -0.01    0.27
  10  -6   3    0.33    0.26
 -11   6  -3    0.10    0.34
  11   5  -3    0.50    0.30
  11   5  -3    0.60    0.28
 -11  -5   3    1.31    0.51
  10   5  -3    1.80    0.39
  10   5  -3    1.08    0.31
 -10  -5   3    1.20    0.51
   9   5  -3    3.87    0.49
   9   5  -3    4.42    0.56
  -9  -5   3    3.76    0.75
   8   5  -3   28.09    1.47
   8   5  -3   26.20    1.49
  -8  -5   3   24.43    1.71
   7   5  -3    6.69    0.57
   7   5  -3    7.55    0.56
  -7  -5   3    7.18    0.77
   6   5  -3   74.42    3.55
   6   5  -3   77.41    3.51
  -6  -5   3   73.41    3.78
   5   5  -3   10.17    0.57
   5   5  -3   11.61    0.67
   5   5  -3   10.89    0.70
  -5  -5   3   11.41    0.86
   4   5  -3    0.10    0.10
   4   5  -3    0.03    0.08
   4   5  -3   -0.03    0.06
  -4  -5   3    0.08    0.14
   3   5  -3   17.03    0.93
   3   5  -3   17.37    0.94
   3   5  -3   17.73    0.89
  -3  -5   3   18.43    1.07
   2   5  -3  154.84    7.05
   2   5  -3  158.63    7.02
   2   5  -3  158.56    6.96
  -2  -5   3  157.08    7.12
   1   5  -3    5.12    0.40
   1   5  -3    5.85    0.33
   1   5  -3    6.00    0.39
   1   5  -3    5.39    0.43
   0   5  -3    0.28    0.11
   0   5  -3    0.24    0.12
   0   5  -3    0.44    0.09
   0   5  -3    0.21    0.10
  -1   5  -3    1.56    0.26
  -1   5  -3    1.77    0.17
  -1   5  -3    1.70    0.24
   1  -5   3    1.73    0.19
  -2   5  -3   40.36    1.84
  -2   5  -3   41.00    2.04
   2  -5   3   38.86    1.86
  -3   5  -3   -0.05    0.11
  -3   5  -3    0.06    0.09
   3  -5   3    0.08    0.09
  -4   5  -3   66.93    3.03
  -4   5  -3   64.73    3.21
   4  -5   3   65.31    3.06
  -5   5  -3    0.34    0.17
  -5   5  -3    0.34    0.21
   5  -5   3    0.38    0.15
  -6   5  -3    5.46    0.57
  -6   5  -3    6.10    0.48
   6  -5   3    5.42    0.49
  -7   5  -3    0.27    0.22
  -7   5  -3    0.15    0.19
   7  -5   3    0.52    0.21
  -8   5  -3    4.37    0.59
  -8   5  -3    4.80    0.51
   8  -5   3    4.43    0.56
  -9   5  -3    0.31    0.27
  -9   5  -3    0.39    0.25
   9  -5   3    0.14    0.21
 -10   5  -3    1.03    0.35
 -10   5  -3    0.90    0.36
  10  -5   3    0.44    0.27
  10  -5   3    1.55    0.46
 -11   5  -3    0.35    0.36
  11  -5   3    0.01    0.24
  11  -5   3    0.79    0.42
  11   4  -3    0.15    0.22
  11   4  -3    0.27    0.25
 -11  -4   3    0.37    0.34
  10   4  -3    0.02    0.20
  10   4  -3   -0.05    0.17
 -10  -4   3   -0.07    0.26
   9   4  -3    0.33    0.20
   9   4  -3    0.17    0.18
  -9  -4   3    0.16    0.28
   8   4  -3    1.69    0.32
   8   4  -3    2.59    0.37
  -8  -4   3    1.43    0.45
   7   4  -3   14.42    0.89
   7   4  -3   14.29    0.89
  -7  -4   3   14.27    1.10
   6   4  -3    0.18    0.15
   6   4  -3    0.41    0.16
  -6  -4   3    0.61    0.27
   5   4  -3    5.58    0.41
   5   4  -3    5.28    0.40
  -5  -4   3    4.72    0.52
   4   4  -3    0.11    0.06
   4   4  -3    0.12    0.09
   4   4  -3   -0.02    0.07
  -4  -4   3    0.07    0.16
   3   4  -3    0.47    0.12
   3   4  -3    0.19    0.09
   3   4  -3    0.27    0.09
  -3  -4   3   -0.01    0.12
   2   4  -3    2.84    0.21
   2   4  -3    2.79    0.24
   2   4  -3    2.82    0.23
  -2  -4   3    2.88    0.31
   1   4  -3   68.15    3.03
   1   4  -3   67.80    3.13
   1   4  -3   69.36    3.13
   1   4  -3   66.39    3.08
   0   4  -3    6.95    0.48
   0   4  -3    6.48    0.42
   0   4  -3    6.76    0.36
   0   4  -3    7.27    0.42
  -1   4  -3    3.09    0.31
  -1   4  -3    2.73    0.25
  -1   4  -3    2.97    0.20
   1  -4   3    2.93    0.21
  -2   4  -3    2.79    0.35
  -2   4  -3    2.87    0.23
   2  -4   3    3.33    0.24
  -3   4  -3   37.02    1.73
  -3   4  -3   35.65    1.86
   3  -4   3   37.12    1.74
  -4   4  -3   16.75    1.01
  -4   4  -3   17.06    0.89
   4  -4   3   16.28    0.90
  -5   4  -3    1.65    0.27
  -5   4  -3    1.21    0.27
   5  -4   3    1.93    0.27
  -6   4  -3    0.80    0.23
  -6   4  -3    0.27    0.19
   6  -4   3    1.17    0.25
  -7   4  -3    1.40    0.32
  -7   4  -3    1.76    0.34
   7  -4   3    0.85    0.24
  -8   4  -3    0.12    0.22
  -8   4  -3    0.17    0.19
   8  -4   3    0.14    0.17
  -9   4  -3    0.65    0.27
  -9   4  -3    0.88    0.32
   9  -4   3    0.51    0.27
   9  -4   3    0.81    0.31
 -10   4  -3   -0.24    0.24
  10  -4   3   -0.32    0.20
  10  -4   3    0.03    0.22
  10  -4   3   -0.08    0.19
 -11   4  -3    0.08    0.34
  11  -4   3    0.06    0.23
  11  -4   3   -0.28    0.25
  12   3  -3    0.84    0.35
  12   3  -3    0.91    0.34
 -12  -3   3    0.97    0.50
  11   3  -3    1.07    0.36
  11   3  -3    1.57    0.38
 -11  -3   3    1.00    0.45
  10   3  -3    0.28    0.21
  10   3  -3    0.33    0.21
 -10  -3   3    0.04    0.30
   9   3  -3    0.06    0.18
   9   3  -3    0.09    0.15
  -9  -3   3    0.06    0.28
   8   3  -3    1.44    0.29
   8   3  -3    1.58    0.32
  -8  -3   3    1.77    0.46
   7   3  -3    0.28    0.15
   7   3  -3    0.27    0.13
  -7  -3   3    0.28    0.25
   6   3  -3    3.38    0.38
   6   3  -3    3.60    0.34
  -6  -3   3    4.00    0.57
   5   3  -3    0.56    0.14
   5   3  -3    0.75    0.16
  -5  -3   3    0.16    0.17
   4   3  -3   21.80    1.10
   4   3  -3   21.59    1.11
  -4  -3   3   21.77    1.25
   3   3  -3    1.40    0.17
   3   3  -3    1.09    0.15
   3   3  -3    1.01    0.11
  -3  -3   3    1.10    0.24
   2   3  -3    5.78    0.33
   2   3  -3    5.40    0.34
   2   3  -3    5.71    0.42
   2   3  -3    6.08    0.35
   1   3  -3    3.66    0.27
   1   3  -3    3.09    0.27
   1   3  -3    3.54    0.24
   1   3  -3    3.38    0.20
   0   3  -3    0.87    0.12
   0   3  -3    0.67    0.11
   0   3  -3    0.76    0.14
   0   3  -3    0.85    0.08
  -1   3  -3   18.84    0.96
  -1   3  -3   18.13    0.87
   1  -3   3   17.38    0.84
  -2   3  -3   17.80    0.89
  -2   3  -3   17.13    0.97
   2  -3   3   18.85    0.88
  -3   3  -3    0.44    0.14
  -3   3  -3    0.28    0.14
   3  -3   3    0.16    0.07
  -4   3  -3    2.26    0.31
  -4   3  -3    2.48    0.27
   4  -3   3    2.45    0.24
  -5   3  -3    0.78    0.19
  -5   3  -3    0.66    0.19
   5  -3   3    0.76    0.18
  -6   3  -3    1.46    0.29
  -6   3  -3    1.70    0.31
   6  -3   3    2.10    0.31
  -7   3  -3   25.40    1.50
  -7   3  -3   28.81    1.56
   7  -3   3   29.28    1.53
  -8   3  -3    2.29    0.39
  -8   3  -3    2.06    0.40
   8  -3   3    2.44    0.46
   8  -3   3    1.79    0.36
  -9   3  -3    1.15    0.35
   9  -3   3    0.74    0.30
   9  -3   3    0.68    0.27
   9  -3   3    0.64    0.28
 -10   3  -3    5.22    0.69
  10  -3   3    4.59    0.70
  10  -3   3    4.78    0.66
  10  -3   3    4.97    0.64
 -11   3  -3    2.48    0.56
  11  -3   3    2.63    0.51
  11  -3   3    2.69    0.61
  12   2  -3    1.85    0.45
  12   2  -3    1.46    0.42
 -12  -2   3    2.35    0.66
  11   2  -3    1.39    0.39
  11   2  -3    1.30    0.37
 -11  -2   3    2.22    0.60
  10   2  -3    0.97    0.30
  10   2  -3    0.65    0.28
 -10  -2   3    0.63    0.33
   9   2  -3   13.58    0.94
   9   2  -3   13.84    0.91
  -9  -2   3   11.83    1.05
   8   2  -3    0.29    0.16
   8   2  -3    0.14    0.16
  -8  -2   3    0.44    0.28
   7   2  -3   31.46    1.59
   7   2  -3   31.74    1.62
  -7  -2   3   27.31    1.74
   6   2  -3    0.19    0.13
   6   2  -3    0.08    0.09
  -6  -2   3    0.01    0.17
   5   2  -3   31.06    1.54
   5   2  -3   32.97    1.59
  -5  -2   3   30.35    1.71
   4   2  -3    0.01    0.06
   4   2  -3   -0.03    0.07
  -4  -2   3   -0.01    0.11
   3   2  -3   15.45    0.79
   3   2  -3   15.74    0.82
  -3  -2   3   16.43    0.74
  -3  -2   3   16.57    0.75
  -3  -2   3   15.89    0.92
   2   2  -3    7.72    0.41
   2   2  -3    7.45    0.39
   2   2  -3    7.66    0.39
   2   2  -3    6.18    0.45
   1   2  -3   36.32    1.67
   1   2  -3   36.47    1.73
   1   2  -3   37.50    1.70
   1   2  -3   37.54    1.66
   0   2  -3   35.46    1.62
   0   2  -3   36.48    1.67
   0   2  -3   35.28    1.63
   0   2  -3   35.14    1.58
  -1   2  -3    2.96    0.26
  -1   2  -3    3.05    0.21
   1  -2   3    2.93    0.18
  -2   2  -3    0.17    0.10
  -2   2  -3    0.47    0.12
   2  -2   3    0.17    0.06
  -3   2  -3    6.64    0.43
  -3   2  -3    6.62    0.46
   3  -2   3    6.53    0.40
  -4   2  -3    2.48    0.27
  -4   2  -3    1.98    0.27
   4  -2   3    1.74    0.22
  -5   2  -3   10.79    0.73
  -5   2  -3   12.07    0.75
   5  -2   3   11.76    0.71
  -6   2  -3    4.70    0.46
  -6   2  -3    4.83    0.44
   6  -2   3    5.17    0.43
   6  -2   3    4.43    0.47
  -7   2  -3    0.34    0.21
   7  -2   3    0.63    0.22
   7  -2   3   -0.08    0.15
   7  -2   3    0.46    0.19
  -8   2  -3    2.19    0.45
   8  -2   3    2.36    0.39
   8  -2   3    2.06    0.36
   8  -2   3    2.04    0.42
  -9   2  -3    0.11    0.23
   9  -2   3   -0.23    0.14
   9  -2   3    0.01    0.15
   9  -2   3   -0.10    0.15
 -10   2  -3    4.64    0.69
  10  -2   3    3.54    0.63
  10  -2   3    3.40    0.51
 -11   2  -3    1.68    0.46
  11  -2   3    0.71    0.31
  11  -2   3    1.28    0.44
  12   1  -3    0.12    0.27
  12   1  -3    0.19    0.27
 -12  -1   3    0.37    0.38
  11   1  -3    0.05    0.21
  11   1  -3    0.21    0.23
 -11  -1   3    0.19    0.32
  10   1  -3    1.15    0.33
  10   1  -3    0.98    0.29
 -10  -1   3    0.78    0.41
   9   1  -3    1.16    0.28
   9   1  -3    1.31    0.33
  -9  -1   3    0.59    0.32
   8   1  -3    5.23    0.47
   8   1  -3    4.93    0.50
  -8  -1   3    4.04    0.63
   7   1  -3    3.96    0.39
   7   1  -3    5.14    0.46
  -7  -1   3    5.04    0.54
   6   1  -3   43.05    2.12
   6   1  -3   42.95    2.08
  -6  -1   3   42.10    2.25
   5   1  -3   17.03    0.75
   5   1  -3   15.38    0.90
   5   1  -3   15.83    0.86
  -5  -1   3   16.43    0.74
  -5  -1   3   15.38    1.00
   4   1  -3  133.70    6.07
   4   1  -3  135.31    6.12
   4   1  -3  147.38    5.99
  -4  -1   3  132.50    5.98
  -4  -1   3  132.57    6.21
   3   1  -3   59.64    2.62
   3   1  -3   57.44    2.67
  -3  -1   3   57.61    2.58
   2   1  -3   -0.04    0.05
   2   1  -3    0.06    0.08
   2   1  -3    0.13    0.04
  -2  -1   3    0.09    0.05
   1   1  -3  124.31    5.60
   1   1  -3  127.02    5.62
   1   1  -3  121.93    5.66
  -1  -1   3  129.19    5.65
  -1  -1   3  136.48    5.61
   0   1  -3  480.81   22.10
   0   1  -3  494.29   22.04
   0  -1   3  515.56   22.04
   0  -1   3  529.35   22.12
  -1   1  -3    3.63    0.26
   1  -1   3    3.79    0.20
   1  -1   3    3.80    0.28
  -2   1  -3   19.40    1.00
   2  -1   3   20.31    0.95
   2  -1   3   20.70    1.04
  -3   1  -3    5.90    0.43
   3  -1   3    6.19    0.37
   3  -1   3    5.98    0.43
  -4   1  -3    9.75    0.64
   4  -1   3   10.32    0.59
   4  -1   3    9.80    0.66
   4  -1   3   10.01    0.63
  -5   1  -3    6.61    0.53
   5  -1   3    6.46    0.47
   5  -1   3    6.49    0.49
   5  -1   3    6.81    0.54
  -6   1  -3    1.33    0.31
   6  -1   3    1.52    0.27
   6  -1   3    1.01    0.26
   6  -1   3    1.56    0.26
  -7   1  -3   18.51    1.22
   7  -1   3   19.72    1.26
   7  -1   3   22.01    1.19
   7  -1   3   21.34    1.18
  -8   1  -3    0.66    0.25
   8  -1   3    1.28    0.32
   8  -1   3    1.01    0.27
   8  -1   3    0.51    0.21
  -9   1  -3    3.52    0.57
   9  -1   3    2.86    0.53
   9  -1   3    3.51    0.48
   9  -1   3    3.42    0.46
 -10   1  -3    9.40    0.87
  10  -1   3    7.85    0.73
  10  -1   3    8.48    0.87
 -11   1  -3    0.20    0.32
  11  -1   3    0.13    0.29
  11  -1   3    0.12    0.23
  12   0  -3    0.88    0.35
  12   0  -3    1.57    0.43
 -12   0   3    1.91    0.56
  11   0  -3    1.23    0.35
  11   0  -3    1.36    0.39
 -11   0   3    1.50    0.48
  10   0  -3    1.72    0.38
  10   0  -3    2.38    0.43
 -10   0   3    2.88    0.60
   9   0  -3    2.64    0.43
   9   0  -3    2.90    0.44
  -9   0   3    3.26    0.56
   8   0  -3    5.35    0.53
   8   0  -3    5.67    0.50
  -8   0   3    5.49    0.36
  -8   0   3    5.63    0.61
   7   0  -3    0.02    0.13
   7   0  -3   -0.05    0.09
  -7   0   3   -0.03    0.15
  -7   0   3    0.07    0.07
   6   0  -3   33.94    1.75
   6   0  -3   33.29    1.69
  -6   0   3   33.58    1.59
  -6   0   3   35.13    1.85
   5   0  -3    7.07    0.44
   5   0  -3    6.06    0.46
  -5   0   3    6.15    0.53
  -5   0   3    5.93    0.37
   4   0  -3    1.51    0.23
   4   0  -3    1.55    0.19
  -4   0   3    1.64    0.15
  -4   0   3    1.83    0.28
   3   0  -3    6.09    0.38
  -3   0   3    5.69    0.33
  -3   0   3    5.07    0.39
   2   0  -3   26.09    1.30
   2   0  -3   27.66    1.27
  -2   0   3   27.29    1.26
   1   0  -3  595.07   25.34
   1   0  -3  550.85   25.36
   1   0  -3  589.03   25.35
  -1   0   3  587.02   25.39
  -1   0   3  579.32   25.33
   0   0  -3  150.01    6.95
   0   0  -3  154.65    6.90
   0   0   3  160.62    7.00
   0   0   3  166.44    6.95
  -1   0  -3    6.91    0.41
   1   0   3    7.52    0.43
   1   0   3    7.58    0.35
   1   0   3    7.26    0.44
  -2   0  -3   49.19    2.29
   2   0   3   49.23    2.31
   2   0   3   49.63    2.31
   2   0   3   50.08    2.23
  -3   0  -3   31.43    1.59
   3   0   3   32.73    1.51
   3   0   3   31.58    1.60
   3   0   3   32.61    1.57
  -4   0  -3   17.62    1.04
   4   0   3   18.48    0.95
   4   0   3   19.67    1.01
   4   0   3   18.82    1.05
  -5   0  -3    3.29    0.37
   5   0   3    2.71    0.27
   5   0   3    2.75    0.28
   5   0   3    2.47    0.35
  -6   0  -3    3.90    0.43
   6   0   3    3.48    0.47
   6   0   3    2.97    0.36
   6   0   3    3.96    0.37
  -7   0  -3   15.12    1.02
   7   0   3   15.34    1.03
   7   0   3   15.07    0.91
   7   0   3   14.48    0.90
  -8   0  -3    9.56    0.80
   8   0   3   10.14    0.70
   8   0   3    9.22    0.81
   8   0   3    9.65    0.71
  -9   0  -3    0.37    0.24
   9   0   3    0.50    0.22
   9   0   3    0.57    0.27
 -10   0  -3    0.73    0.31
  10   0   3    0.15    0.22
  10   0   3    0.45    0.30
 -11   0  -3    0.66    0.35
  11   0   3    0.84    0.31
  11   0   3    0.28    0.32
  12  -1  -3    3.90    0.64
  12  -1  -3    3.05    0.56
 -12   1   3    3.82    0.72
  11  -1  -3    0.10    0.22
  11  -1  -3    0.16    0.21
 -11   1   3    0.24    0.30
  10  -1  -3    5.03    0.64
  10  -1  -3    5.19    0.63
 -10   1   3    5.58    0.80
   9  -1  -3    6.58    0.65
   9  -1  -3    8.23    0.65
  -9   1   3    6.99    0.70
   8  -1  -3   11.80    0.79
   8  -1  -3   11.18    0.82
  -8   1   3   11.08    0.89
  -8   1   3   11.53    0.69
   7  -1  -3   29.99    1.57
   7  -1  -3   29.77    1.62
  -7   1   3   29.98    1.69
  -7   1   3   29.60    1.49
   6  -1  -3    6.07    0.50
  -6   1   3    5.89    0.53
  -6   1   3    6.54    0.43
   5  -1  -3    2.87    0.33
  -5   1   3    2.11    0.33
  -5   1   3    1.56    0.22
   4  -1  -3    0.04    0.08
  -4   1   3    0.09    0.08
  -4   1   3    0.18    0.12
   3  -1  -3    0.04    0.07
  -3   1   3   -0.03    0.08
  -3   1   3   -0.04    0.07
   2  -1  -3   10.90    0.56
   2  -1  -3   10.16    0.56
  -2   1   3   10.56    0.52
  -2   1   3   11.45    0.59
   1  -1  -3    4.07    0.23
  -1   1   3    4.08    0.23
  -1   1   3    4.07    0.29
   0  -1  -3   99.54    4.48
   0  -1  -3   99.33    4.45
   0   1   3  102.28    4.54
   0   1   3  103.62    4.49
  -1  -1  -3   22.02    1.08
   1   1   3   22.16    1.01
   1   1   3   22.71    1.11
   1   1   3   22.47    1.09
  -2  -1  -3   18.08    0.95
   2   1   3   18.53    0.96
   2   1   3   19.18    0.97
   2   1   3   18.65    0.87
  -3  -1  -3    0.03    0.12
   3   1   3    0.20    0.08
   3   1   3    0.26    0.10
   3   1   3    0.24    0.11
  -4  -1  -3    1.73    0.30
   4   1   3    1.59    0.23
   4   1   3    1.47    0.19
   4   1   3    1.44    0.25
  -5  -1  -3    3.72    0.40
   5   1   3    3.43    0.30
   5   1   3    3.15    0.31
   5   1   3    2.49    0.36
  -6  -1  -3   46.16    2.48
   6   1   3   49.71    2.36
   6   1   3   50.16    2.35
   6   1   3   48.19    2.48
  -7  -1  -3   -0.06    0.19
   7   1   3   -0.06    0.13
   7   1   3   -0.07    0.11
   7   1   3    0.02    0.14
  -8  -1  -3    7.99    0.76
   8   1   3    7.68    0.72
   8   1   3    8.18    0.62
   8   1   3    8.14    0.59
  -9  -1  -3    0.39    0.26
   9   1   3    0.42    0.21
   9   1   3    0.14    0.22
 -10  -1  -3    5.58    0.78
  10   1   3    3.59    0.65
  10   1   3    4.68    0.58
 -11  -1  -3    1.07    0.42
  11   1   3    0.94    0.32
  11   1   3    0.72    0.34
  12  -2  -3   12.23    1.01
  12  -2  -3   12.56    1.06
 -12   2   3   11.91    1.05
  11  -2  -3   -0.06    0.19
  11  -2  -3    0.07    0.19
 -11   2   3    0.47    0.30
  10  -2  -3    6.57    0.76
  10  -2  -3    7.18    0.65
 -10   2   3    5.54    0.77
   9  -2  -3   20.86    1.35
   9  -2  -3   22.16    1.33
  -9   2   3   23.16    1.24
  -9   2   3   22.02    1.41
   8  -2  -3   11.23    0.77
   8  -2  -3   10.11    0.79
  -8   2   3   10.98    0.71
  -8   2   3   10.68    0.82
   7  -2  -3   32.77    1.73
  -7   2   3   30.41    1.74
  -7   2   3   33.06    1.65
   6  -2  -3    0.69    0.19
  -6   2   3    0.54    0.15
  -6   2   3    0.81    0.22
   5  -2  -3    0.90    0.20
  -5   2   3    0.71    0.16
  -5   2   3    0.51    0.18
   4  -2  -3    0.89    0.17
  -4   2   3    0.98    0.19
  -4   2   3    1.19    0.20
   3  -2  -3    0.02    0.07
  -3   2   3    0.04    0.08
  -3   2   3   -0.02    0.06
   2  -2  -3    5.81    0.34
   2  -2  -3    5.63    0.32
  -2   2   3    5.61    0.32
  -2   2   3    4.74    0.37
   1  -2  -3    9.77    0.47
   1  -2  -3    9.51    0.49
  -1   2   3    9.58    0.57
  -1   2   3    9.90    0.50
   0  -2  -3   97.81    4.45
   0  -2  -3  100.56    4.47
   0   2   3  103.79    4.56
   0   2   3  101.61    4.50
  -1  -2  -3   25.99    1.26
   1   2   3   27.06    1.32
   1   2   3   25.41    1.20
   1   2   3   27.60    1.29
  -2  -2  -3   78.09    3.61
   2   2   3   81.27    3.52
   2   2   3   79.36    3.62
   2   2   3   77.29    3.62
  -3  -2  -3   49.91    2.40
   3   2   3   49.59    2.36
   3   2   3   50.27    2.40
   3   2   3   49.27    2.26
  -4  -2  -3    1.93    0.32
   4   2   3    2.21    0.27
   4   2   3    1.68    0.28
   4   2   3    1.59    0.19
  -5  -2  -3   14.43    0.94
   5   2   3   13.66    0.79
   5   2   3   15.10    0.93
   5   2   3   14.87    0.84
  -6  -2  -3    4.44    0.52
   6   2   3    4.84    0.41
   6   2   3    5.27    0.52
   6   2   3    4.93    0.41
  -7  -2  -3   16.20    1.13
   7   2   3   16.49    1.11
   7   2   3   16.43    0.96
   7   2   3   17.44    0.98
  -8  -2  -3    9.72    0.85
   8   2   3   10.73    0.87
   8   2   3    9.08    0.68
  -9  -2  -3    1.03    0.37
   9   2   3    1.39    0.31
   9   2   3    0.65    0.32
 -10  -2  -3    2.18    0.52
  10   2   3    2.15    0.40
  10   2   3    1.88    0.48
 -11  -2  -3    3.90    0.72
  11   2   3    3.48    0.67
  11   2   3    4.33    0.56
  12  -3  -3    1.03    0.37
  12  -3  -3    1.04    0.35
 -12   3   3    1.84    0.42
  11  -3  -3    1.62    0.40
  11  -3  -3    2.12    0.49
 -11   3   3    1.54    0.40
  10  -3  -3    5.16    0.64
  10  -3  -3    4.23    0.62
 -10   3   3    4.88    0.67
   9  -3  -3   24.64    1.50
  -9   3   3   24.16    1.48
  -9   3   3   25.54    1.42
   8  -3  -3   12.78    0.89
  -8   3   3   12.58    0.84
  -8   3   3   11.79    0.86
   7  -3  -3   21.87    1.24
  -7   3   3   20.86    1.22
  -7   3   3   20.19    1.20
   6  -3  -3    1.64    0.29
  -6   3   3    1.83    0.30
  -6   3   3    1.09    0.23
   5  -3  -3    4.37    0.38
  -5   3   3    3.84    0.35
  -5   3   3    4.47    0.40
   4  -3  -3    0.44    0.12
  -4   3   3    0.45    0.15
  -4   3   3    0.52    0.13
   3  -3  -3   48.22    2.22
  -3   3   3   48.07    2.18
  -3   3   3   48.18    2.21
  -3   3   3   45.20    2.29
   2  -3  -3    0.64    0.12
   2  -3  -3    0.59    0.09
  -2   3   3    0.60    0.16
  -2   3   3    0.56    0.11
   1  -3  -3   10.92    0.52
   1  -3  -3   11.26    0.57
  -1   3   3   10.46    0.58
  -1   3   3   10.84    0.66
   0  -3  -3   37.93    1.74
   0  -3  -3   37.26    1.74
   0   3   3   38.77    1.80
   0   3   3   39.11    1.87
  -1  -3  -3   69.49    3.23
   1   3   3   71.33    3.27
   1   3   3   71.84    3.18
   1   3   3   72.66    3.31
  -2  -3  -3   52.58    2.49
   2   3   3   51.81    2.51
   2   3   3   53.74    2.40
   2   3   3   53.83    2.51
  -3  -3  -3    3.85    0.36
   3   3   3    3.95    0.34
   3   3   3    3.86    0.27
   3   3   3    4.00    0.36
  -4  -3  -3    4.55    0.47
   4   3   3    5.50    0.46
   4   3   3    5.96    0.37
   4   3   3    5.32    0.42
  -5  -3  -3    1.96    0.38
   5   3   3    2.93    0.39
   5   3   3    2.79    0.33
   5   3   3    2.53    0.26
  -6  -3  -3    9.85    0.79
   6   3   3   10.37    0.66
   6   3   3   10.33    0.63
   6   3   3    9.32    0.75
  -7  -3  -3    9.51    0.80
   7   3   3    8.68    0.74
   7   3   3    8.68    0.59
   7   3   3    6.96    0.56
  -8  -3  -3    0.39    0.27
   8   3   3   -0.04    0.15
   8   3   3   -0.14    0.18
  -9  -3  -3    0.18    0.26
   9   3   3    0.21    0.23
   9   3   3   -0.23    0.14
 -10  -3  -3   14.92    1.23
  10   3   3   14.60    1.19
  10   3   3   15.72    1.00
 -11  -3  -3    9.50    0.95
  11   3   3    6.73    0.66
  11   3   3    6.41    0.89
  12  -4  -3    2.68    0.56
  12  -4  -3    1.26    0.49
 -12   4   3    4.63    0.51
  11  -4  -3    0.12    0.23
  11  -4  -3   -0.15    0.18
 -11   4   3    0.47    0.23
  10  -4  -3    3.75    0.58
 -10   4   3    4.05    0.57
 -10   4   3    4.65    0.59
   9  -4  -3    5.14    0.64
  -9   4   3    3.97    0.46
  -9   4   3    3.96    0.52
   8  -4  -3    0.44    0.20
  -8   4   3    0.31    0.18
  -8   4   3    0.20    0.17
   7  -4  -3    0.83    0.23
  -7   4   3    1.36    0.27
  -7   4   3    0.90    0.25
   6  -4  -3    8.20    0.58
  -6   4   3    6.85    0.51
  -6   4   3    6.75    0.59
   5  -4  -3    0.13    0.10
  -5   4   3    0.03    0.12
  -5   4   3    0.03    0.08
   4  -4  -3    0.87    0.18
  -4   4   3    0.78    0.14
  -4   4   3    0.53    0.19
   3  -4  -3   18.08    0.95
  -3   4   3   18.63    1.06
  -3   4   3   17.75    0.95
  -3   4   3   18.39    0.86
   2  -4  -3   12.44    0.69
  -2   4   3   13.84    0.60
  -2   4   3   12.08    0.70
  -2   4   3   12.85    0.81
   1  -4  -3   22.78    1.06
   1  -4  -3   24.67    1.14
  -1   4   3   23.53    1.27
  -1   4   3   23.26    1.16
   0  -4  -3    8.74    0.47
   0  -4  -3    9.57    0.50
   0   4   3    9.05    0.61
   0   4   3    8.95    0.54
  -1  -4  -3    7.44    0.45
   1   4   3    7.29    0.41
   1   4   3    6.99    0.52
   1   4   3    7.69    0.49
  -2  -4  -3    8.50    0.55
   2   4   3    8.88    0.48
   2   4   3    8.87    0.59
   2   4   3    7.93    0.56
  -3  -4  -3    3.63    0.35
   3   4   3    3.74    0.34
   3   4   3    3.01    0.25
   3   4   3    2.78    0.35
  -4  -4  -3    2.06    0.34
   4   4   3    2.20    0.34
   4   4   3    2.34    0.31
   4   4   3    1.94    0.23
  -5  -4  -3    0.75    0.28
   5   4   3    1.30    0.30
   5   4   3    0.78    0.15
   5   4   3    0.60    0.18
  -6  -4  -3    1.51    0.38
   6   4   3    1.19    0.24
   6   4   3    1.69    0.24
   6   4   3    1.85    0.37
  -7  -4  -3    5.76    0.63
   7   4   3    6.17    0.47
   7   4   3    4.34    0.60
   7   4   3    5.83    0.47
  -8  -4  -3    0.79    0.31
   8   4   3   -0.17    0.20
   8   4   3   -0.07    0.15
  -9  -4  -3    5.55    0.80
   9   4   3    4.62    0.69
   9   4   3    5.57    0.52
 -10  -4  -3    2.77    0.58
  10   4   3    1.44    0.45
  10   4   3    1.78    0.34
  11  -5  -3   -0.20    0.22
  10  -5  -3   -0.08    0.19
 -10   5   3    0.14    0.21
   9  -5  -3    0.13    0.19
  -9   5   3    0.34    0.26
  -9   5   3    0.48    0.18
   8  -5  -3    2.01    0.39
  -8   5   3    2.79    0.38
  -8   5   3    2.25    0.43
   7  -5  -3    1.03    0.26
  -7   5   3    1.51    0.34
  -7   5   3    2.11    0.29
   6  -5  -3   15.06    0.95
  -6   5   3   15.81    1.04
  -6   5   3   15.62    0.85
   5  -5  -3   22.45    1.23
  -5   5   3   23.23    1.10
  -5   5   3   21.45    1.32
   4  -5  -3    6.69    0.49
  -4   5   3    7.36    0.36
  -4   5   3    7.32    0.61
  -4   5   3    6.63    0.50
   3  -5  -3    0.32    0.12
  -3   5   3    0.27    0.16
  -3   5   3    0.37    0.13
   2  -5  -3   48.29    2.32
  -2   5   3   49.69    2.48
  -2   5   3   51.43    2.36
   1  -5  -3   12.80    0.68
   1  -5  -3   12.49    0.58
  -1   5   3   11.70    0.80
  -1   5   3   12.38    0.71
   0  -5  -3    0.86    0.14
   0  -5  -3    0.69    0.12
   0   5   3    0.41    0.17
   0   5   3    0.88    0.17
  -1  -5  -3    3.59    0.28
   1   5   3    3.27    0.26
   1   5   3    3.19    0.34
   1   5   3    3.19    0.31
  -2  -5  -3    0.18    0.12
   2   5   3    0.02    0.11
   2   5   3    0.16    0.09
   2   5   3    0.36    0.14
  -3  -5  -3   -0.02    0.12
   3   5   3   -0.04    0.08
   3   5   3    0.01    0.11
   3   5   3    0.18    0.13
  -4  -5  -3    0.08    0.17
   4   5   3    0.11    0.12
   4   5   3   -0.05    0.14
   4   5   3    0.05    0.09
  -5  -5  -3   24.07    1.43
   5   5   3   22.98    1.40
   5   5   3   23.40    1.33
   5   5   3   26.38    1.25
  -6  -5  -3    1.68    0.40
   6   5   3    1.50    0.32
   6   5   3    1.57    0.23
   6   5   3    1.60    0.29
  -7  -5  -3    1.91    0.43
   7   5   3    2.07    0.41
   7   5   3    1.87    0.29
  -8  -5  -3   12.50    1.03
   8   5   3   13.31    1.02
   8   5   3   12.51    0.81
  -9  -5  -3    0.54    0.31
   9   5   3    0.10    0.17
   9   5   3   -0.43    0.20
  10   5   3    0.39    0.21
  10   5   3    0.02    0.29
  11  -6  -3    0.98    0.37
 -11   6   3    2.00    0.53
  10  -6  -3    5.07    0.72
 -10   6   3    4.72    0.69
   9  -6  -3    3.33    0.54
  -9   6   3    4.29    0.64
   8  -6  -3    2.27    0.43
  -8   6   3    2.35    0.46
   7  -6  -3    0.70    0.21
  -7   6   3    0.77    0.29
   6  -6  -3   11.82    0.83
  -6   6   3   13.68    0.98
   5  -6  -3   12.08    0.76
  -5   6   3   10.39    0.85
   4  -6  -3    5.59    0.45
  -4   6   3    5.32    0.46
  -4   6   3    7.11    0.61
   3  -6  -3    1.39    0.23
  -3   6   3    0.71    0.18
  -3   6   3    0.93    0.27
   2  -6  -3    2.50    0.28
  -2   6   3    1.65    0.25
  -2   6   3    1.61    0.32
   1  -6  -3   18.59    0.95
   1  -6  -3   18.03    0.81
  -1   6   3   17.44    1.10
  -1   6   3   17.18    0.98
   0  -6  -3    9.66    0.52
   0  -6  -3   10.54    0.59
   0   6   3    9.42    0.62
   0   6   3    9.62    0.72
  -1  -6  -3    1.61    0.21
   1   6   3    1.53    0.19
   1   6   3    1.73    0.31
   1   6   3    1.52    0.26
  -2  -6  -3    0.13    0.12
   2   6   3    0.06    0.10
   2   6   3    0.00    0.11
   2   6   3   -0.10    0.11
  -3  -6  -3    0.00    0.12
   3   6   3    0.10    0.13
   3   6   3    0.03    0.13
   3   6   3    0.03    0.09
  -4  -6  -3    0.53    0.21
   4   6   3    0.55    0.19
   4   6   3    0.47    0.21
   4   6   3    0.47    0.14
  -5  -6  -3    1.00    0.29
   5   6   3    0.83    0.19
   5   6   3    0.79    0.25
   5   6   3    0.92    0.23
  -6  -6  -3    0.67    0.28
   6   6   3    0.53    0.17
   6   6   3    0.71    0.22
   6   6   3    0.25    0.22
  -7  -6  -3    0.09    0.18
   7   6   3    0.04    0.13
   7   6   3    0.39    0.24
  -8  -6  -3    1.56    0.42
   8   6   3    1.71    0.31
   8   6   3    1.75    0.46
  -9  -6  -3   18.99    1.40
   9   6   3   19.67    1.14
   9   6   3   18.53    1.36
  10  -7  -3   -0.07    0.19
 -10   7   3   -0.06    0.29
   9  -7  -3    1.11    0.36
  -9   7   3    0.93    0.37
   8  -7  -3    0.76    0.26
  -8   7   3    0.57    0.30
   7  -7  -3    0.74    0.25
  -7   7   3    1.05    0.35
   6  -7  -3    1.26    0.29
  -6   7   3    1.31    0.36
   5  -7  -3    0.59    0.20
  -5   7   3    1.13    0.33
   4  -7  -3    1.51    0.26
  -4   7   3    0.62    0.26
  -4   7   3    1.35    0.26
   3  -7  -3   25.74    1.39
  -3   7   3   26.65    1.59
  -3   7   3   28.07    1.44
   2  -7  -3   26.06    1.33
  -2   7   3   26.66    1.39
  -2   7   3   24.56    1.52
   1  -7  -3    5.95    0.43
  -1   7   3    5.34    0.44
  -1   7   3    4.34    0.56
   0  -7  -3    0.38    0.11
   0  -7  -3    0.54    0.15
   0   7   3    0.30    0.16
   0   7   3    0.48    0.21
  -1  -7  -3    0.55    0.15
  -1  -7  -3    0.48    0.15
   1   7   3    0.48    0.19
   1   7   3    0.54    0.22
  -2  -7  -3    1.23    0.23
   2   7   3    1.11    0.19
   2   7   3    0.76    0.24
   2   7   3    1.29    0.28
  -3  -7  -3    0.57    0.19
   3   7   3    0.43    0.20
   3   7   3    0.49    0.16
   3   7   3    0.25    0.18
  -4  -7  -3    0.28    0.18
   4   7   3    0.20    0.18
   4   7   3    0.10    0.14
   4   7   3    0.15    0.14
  -5  -7  -3    0.66    0.23
   5   7   3    0.18    0.20
   5   7   3    0.04    0.16
   5   7   3    0.27    0.14
  -6  -7  -3    0.28    0.21
   6   7   3    0.10    0.19
   6   7   3   -0.05    0.16
   6   7   3    0.18    0.14
  -7  -7  -3    0.40    0.25
   7   7   3    0.14    0.15
   7   7   3   -0.22    0.18
  -8  -7  -3    6.79    0.73
   8   7   3    5.52    0.76
   8   7   3    5.46    0.51
  10  -8  -3    2.62    0.55
 -10   8   3    2.52    0.61
   9  -8  -3    2.96    0.54
  -9   8   3    4.43    0.76
   8  -8  -3    0.56    0.28
  -8   8   3    0.36    0.32
   7  -8  -3    0.07    0.17
  -7   8   3    0.54    0.31
   6  -8  -3    0.09    0.15
  -6   8   3   -0.27    0.21
   5  -8  -3    1.54    0.31
  -5   8   3    2.21    0.50
  -5   8   3    1.52    0.32
   4  -8  -3    1.25    0.27
  -4   8   3    1.29    0.27
  -4   8   3    1.74    0.39
   3  -8  -3    5.09    0.45
  -3   8   3    5.04    0.66
  -3   8   3    4.05    0.44
   2  -8  -3    8.86    0.60
  -2   8   3    8.34    0.61
  -2   8   3    7.32    0.73
   1  -8  -3    0.19    0.15
  -1   8   3    0.13    0.12
  -1   8   3    0.03    0.20
   0  -8  -3    0.07    0.12
   0   8   3    0.05    0.16
   0   8   3    0.15    0.14
  -1  -8  -3    5.04    0.43
  -1  -8  -3    5.38    0.38
   1   8   3    4.06    0.57
   1   8   3    5.50    0.50
  -2  -8  -3    2.58    0.32
   2   8   3    2.02    0.41
   2   8   3    2.22    0.39
  -3  -8  -3    1.21    0.25
   3   8   3    0.88    0.21
   3   8   3    0.97    0.29
   3   8   3    0.49    0.24
  -4  -8  -3    1.17    0.26
   4   8   3    0.62    0.27
   4   8   3    0.87    0.21
   4   8   3    0.69    0.25
  -5  -8  -3    0.45    0.21
   5   8   3    0.31    0.21
   5   8   3    0.18    0.15
   5   8   3    0.14    0.20
  -6  -8  -3    1.03    0.31
   6   8   3    0.19    0.22
   6   8   3    0.42    0.20
  -7  -8  -3    0.80    0.28
   7   8   3    0.04    0.17
   7   8   3   -0.20    0.25
   8   8   3    3.36    0.64
   8   8   3    1.93    0.33
   9  -9  -3    1.42    0.41
  -9   9   3    0.49    0.37
   8  -9  -3    6.54    0.79
  -8   9   3    6.88    0.95
   7  -9  -3    0.39    0.23
  -7   9   3    0.51    0.32
   6  -9  -3    0.03    0.15
  -6   9   3    0.13    0.23
   5  -9  -3    2.35    0.38
  -5   9   3    2.21    0.54
  -5   9   3    3.16    0.48
   4  -9  -3    2.32    0.35
  -4   9   3    2.00    0.35
  -4   9   3    1.70    0.45
   3  -9  -3    3.35    0.41
  -3   9   3    3.86    0.62
  -3   9   3    2.97    0.45
   2  -9  -3    3.15    0.40
  -2   9   3    2.26    0.38
  -2   9   3    3.02    0.58
   1  -9  -3    0.10    0.15
  -1   9   3    0.02    0.13
  -1   9   3    0.06    0.20
   0  -9  -3   -0.04    0.15
   0   9   3   -0.02    0.19
   0   9   3   -0.11    0.12
  -1  -9  -3    0.06    0.14
   1   9   3   -0.01    0.21
   1   9   3    0.15    0.15
  -2  -9  -3    0.25    0.18
   2   9   3   -0.06    0.15
   2   9   3   -0.18    0.17
  -3  -9  -3    2.07    0.33
   3   9   3    1.43    0.39
   3   9   3    1.89    0.41
   3   9   3    1.48    0.27
  -4  -9  -3    1.30    0.28
   4   9   3    0.81    0.32
   4   9   3    0.60    0.22
   4   9   3    0.99    0.33
  -5  -9  -3    2.48    0.42
   5   9   3    1.46    0.30
   5   9   3    1.87    0.41
   5   9   3    1.24    0.38
  -6  -9  -3    2.21    0.42
   6   9   3    1.20    0.28
   6   9   3    1.51    0.41
  -7  -9  -3    2.14    0.42
   7   9   3    0.80    0.27
   7   9   3    1.46    0.43
   8 -10  -3    3.24    0.56
  -8  10   3    2.78    0.67
   7 -10  -3    2.16    0.46
  -7  10   3    1.59    0.50
   6 -10  -3    2.65    0.47
  -6  10   3    1.55    0.50
   5 -10  -3    0.06    0.17
  -5  10   3    0.37    0.30
  -5  10   3    0.30    0.20
   4 -10  -3    7.30    0.65
  -4  10   3    8.03    0.69
  -4  10   3    8.05    1.00
   3 -10  -3    8.13    0.66
  -3  10   3    8.23    0.69
  -3  10   3    6.25    0.86
   2 -10  -3    0.00    0.17
  -2  10   3    0.29    0.30
  -2  10   3    0.15    0.18
   1 -10  -3   -0.02    0.15
  -1  10   3   -0.02    0.14
  -1  10   3    0.02    0.21
   0 -10  -3   -0.08    0.15
   0  10   3    0.28    0.26
   0  10   3   -0.10    0.15
  -1 -10  -3    0.05    0.18
   1  10   3    0.20    0.18
   1  10   3   -0.01    0.20
  -2 -10  -3   -0.06    0.17
   2  10   3    0.13    0.21
   2  10   3    0.14    0.25
  -3 -10  -3    0.23    0.18
   3  10   3   -0.03    0.20
   3  10   3    0.14    0.27
   4  10   3    0.45    0.32
   4  10   3   -0.06    0.18
   4  10   3    0.07    0.21
   5  10   3   -0.02    0.20
   5  10   3    0.29    0.26
  -7  11   3   -0.07    0.33
   6 -11  -3    0.98    0.31
  -6  11   3    0.93    0.46
   5 -11  -3   10.26    0.86
  -5  11   3   11.05    0.92
  -5  11   3   14.38    1.22
   4 -11  -3    0.06    0.21
  -4  11   3    0.27    0.34
  -4  11   3    0.23    0.20
   3 -11  -3    3.79    0.52
  -3  11   3    6.86    0.95
  -3  11   3    5.13    0.65
   2 -11  -3    0.61    0.24
  -2  11   3    0.77    0.29
  -2  11   3    0.85    0.40
   1 -11  -3    1.43    0.32
  -1  11   3    1.92    0.41
  -1  11   3    1.41    0.46
   0 -11  -3    0.08    0.19
   0  11   3    0.12    0.20
   0  11   3    0.53    0.35
  -1 -11  -3    0.44    0.21
   1  11   3    0.39    0.33
   1  11   3    0.02    0.18
  -2 -11  -3    0.82    0.27
   2  11   3    1.62    0.48
   2  11   3    1.41    0.38
  -3 -11  -3    1.06    0.30
   3  11   3    0.27    0.25
   3  11   3    0.61    0.35
  -4 -11  -3    0.47    0.25
   4  11   3    0.33    0.24
   4  11   3    0.11    0.30
   4 -12  -3    1.17    0.36
  -4  12   3    1.39    0.37
  -4  12   3    1.54    0.52
   3 -12  -3   -0.27    0.20
  -3  12   3    0.16    0.33
  -3  12   3   -0.26    0.19
   2 -12  -3    0.22    0.25
  -2  12   3    0.06    0.23
  -2  12   3   -0.36    0.23
   1 -12  -3    0.84    0.31
  -1  12   3    0.74    0.29
  -1  12   3    0.93    0.44
   0 -12  -3    1.63    0.38
   0  12   3    1.30    0.38
   0  12   3    0.58    0.44
  -1 -12  -3   -0.09    0.23
   1  12   3    0.45    0.37
   1  12   3    0.19    0.24
   2  12   3    0.39    0.25
   2  12   3    1.54    0.51
   3  13  -4    3.51    0.61
   3  13  -4    3.19    0.66
  -3 -13   4    3.27    0.51
   2  13  -4    1.41    0.40
   2  13  -4    2.32    0.59
  -2 -13   4    1.70    0.37
   1  13  -4    0.38    0.26
   1  13  -4   -0.15    0.33
  -1 -13   4   -0.03    0.20
   0  13  -4    1.44    0.41
   0  13  -4    0.63    0.38
   0 -13   4    0.62    0.29
  -1  13  -4    2.31    0.50
  -1  13  -4    2.88    0.69
   1 -13   4    2.96    0.47
  -2  13  -4    1.59    0.55
  -2  13  -4    1.41    0.40
   2 -13   4    1.30    0.34
  -3  13  -4    5.36    0.87
   3 -13   4    4.20    0.57
  -4  13  -4    0.30    0.39
   5  12  -4    1.74    0.35
   5  12  -4    1.77    0.44
   4  12  -4    0.28    0.33
   4  12  -4    0.58    0.31
   4  12  -4    0.74    0.24
   3  12  -4   -0.17    0.23
   3  12  -4    0.26    0.29
   3  12  -4   -0.23    0.19
   2  12  -4    0.33    0.34
   2  12  -4    0.12    0.22
  -2 -12   4   -0.10    0.17
   1  12  -4    0.18    0.25
   1  12  -4   -0.01    0.29
  -1 -12   4    0.11    0.21
   0  12  -4    0.00    0.33
   0  12  -4    0.20    0.20
   0 -12   4    0.43    0.23
  -1  12  -4    0.12    0.24
  -1  12  -4    0.13    0.30
   1 -12   4    0.08    0.20
  -2  12  -4    0.63    0.38
  -2  12  -4    0.83    0.32
   2 -12   4    0.16    0.22
  -3  12  -4   -0.03    0.26
   3 -12   4    0.11    0.21
  -4  12  -4    0.41    0.37
   4 -12   4    0.45    0.25
  -5  12  -4    0.43    0.38
   5 -12   4    0.21    0.22
  -6  12  -4    1.59    0.55
   6 -12   4    1.62    0.38
   7  11  -4   -0.29    0.21
   7  11  -4   -0.24    0.15
  -7 -11   4    0.40    0.32
   6  11  -4    0.15    0.18
   6  11  -4    0.02    0.22
  -6 -11   4    0.51    0.31
   5  11  -4   -0.01    0.16
   5  11  -4    0.12    0.20
  -5 -11   4    0.14    0.25
   4  11  -4    3.30    0.50
   4  11  -4    3.51    0.56
   4  11  -4    3.07    0.39
  -4 -11   4    3.75    0.62
   3  11  -4    0.53    0.29
   3  11  -4    0.83    0.28
   3  11  -4    0.47    0.20
   2  11  -4    0.22    0.18
   2  11  -4   -0.14    0.21
  -2 -11   4    0.20    0.16
   1  11  -4    1.82    0.48
   1  11  -4    1.86    0.39
  -1 -11   4    1.81    0.31
   0  11  -4    1.51    0.36
   0  11  -4    2.05    0.51
   0 -11   4    1.45    0.28
  -1  11  -4   -0.10    0.24
  -1  11  -4    0.18    0.19
   1 -11   4    0.01    0.16
  -2  11  -4   -0.08    0.19
  -2  11  -4    0.41    0.28
   2 -11   4   -0.06    0.16
  -3  11  -4    0.51    0.32
   3 -11   4    0.59    0.23
  -4  11  -4   -0.28    0.23
   4 -11   4   -0.06    0.17
  -5  11  -4   -0.18    0.24
   5 -11   4    0.34    0.21
  -6  11  -4   -0.05    0.32
   6 -11   4    0.46    0.23
  -7  11  -4    2.87    0.70
   7 -11   4    2.58    0.47
   8  10  -4    0.96    0.26
   8  10  -4    0.43    0.28
  -8 -10   4    1.03    0.43
   7  10  -4    0.07    0.22
   7  10  -4    0.30    0.17
  -7 -10   4    0.07    0.30
   6  10  -4    0.06    0.22
   6  10  -4    0.34    0.17
  -6 -10   4    0.18    0.28
   5  10  -4    0.16    0.16
   5  10  -4   -0.06    0.15
  -5 -10   4    0.29    0.25
   4  10  -4   -0.02    0.17
   4  10  -4    0.04    0.20
   4  10  -4    0.38    0.17
  -4 -10   4    0.23    0.24
   3  10  -4    0.45    0.18
   3  10  -4    0.62    0.27
   3  10  -4    0.99    0.26
  -3 -10   4    0.51    0.28
   2  10  -4    0.87    0.25
   2  10  -4    0.68    0.29
   2  10  -4    0.69    0.19
  -2 -10   4    0.74    0.27
   1  10  -4    0.24    0.23
   1  10  -4    0.21    0.19
  -1 -10   4    0.32    0.22
   0  10  -4    0.26    0.17
   0  10  -4    0.04    0.23
   0 -10   4   -0.03    0.12
  -1  10  -4    1.03    0.35
  -1  10  -4    1.08    0.29
   1 -10   4    0.70    0.21
  -2  10  -4    0.09    0.20
  -2  10  -4    0.01    0.21
   2 -10   4    0.20    0.16
  -3  10  -4    1.32    0.42
   3 -10   4    1.96    0.32
  -4  10  -4    0.22    0.26
   4 -10   4    0.40    0.20
  -5  10  -4    0.04    0.24
   5 -10   4   -0.05    0.14
  -6  10  -4    1.97    0.52
   6 -10   4    2.25    0.39
  -7  10  -4    2.39    0.63
   7 -10   4    2.14    0.42
  -8  10  -4    0.67    0.38
   8 -10   4    0.34    0.24
   9   9  -4   -0.09    0.18
   9   9  -4    0.44    0.26
  -9  -9   4    1.09    0.49
   8   9  -4    0.49    0.29
   8   9  -4    0.59    0.24
  -8  -9   4    0.84    0.43
   7   9  -4   -0.10    0.13
   7   9  -4   -0.11    0.19
  -7  -9   4    0.05    0.29
   6   9  -4    0.13    0.16
   6   9  -4    0.32    0.22
  -6  -9   4    0.13    0.26
   5   9  -4    0.72    0.23
   5   9  -4    0.57    0.17
   5   9  -4    0.85    0.26
  -5  -9   4    0.30    0.26
   4   9  -4    2.41    0.31
   4   9  -4    2.80    0.41
   4   9  -4    2.27    0.38
  -4  -9   4    3.24    0.55
   3   9  -4    0.15    0.15
   3   9  -4    0.15    0.14
   3   9  -4   -0.01    0.17
  -3  -9   4    0.06    0.18
   2   9  -4    0.50    0.24
   2   9  -4    0.92    0.20
   2   9  -4    0.85    0.23
  -2  -9   4    0.88    0.26
   1   9  -4    1.03    0.31
   1   9  -4    1.16    0.21
   1   9  -4    0.80    0.24
  -1  -9   4    0.76    0.23
   0   9  -4    1.48    0.30
   0   9  -4    1.88    0.42
   0  -9   4    1.84    0.27
   0  -9   4    1.89    0.30
  -1   9  -4    8.54    0.68
  -1   9  -4    9.16    0.79
   1  -9   4    8.43    0.59
   1  -9   4    9.21    0.59
  -2   9  -4    0.42    0.20
  -2   9  -4    0.22    0.23
   2  -9   4    0.66    0.20
  -3   9  -4    0.13    0.22
   3  -9   4    0.37    0.18
  -4   9  -4    0.78    0.32
   4  -9   4    0.73    0.22
  -5   9  -4    0.69    0.30
   5  -9   4    0.07    0.15
  -6   9  -4    2.57    0.56
   6  -9   4    3.58    0.49
  -7   9  -4    0.31    0.31
   7  -9   4    0.64    0.25
  -8   9  -4    0.81    0.38
   8  -9   4    1.59    0.38
  -9   9  -4   12.02    1.14
   9  -9   4   10.65    0.92
  10   8  -4    0.61    0.30
  10   8  -4    0.44    0.25
 -10  -8   4    0.92    0.53
   9   8  -4    0.77    0.30
   9   8  -4    0.40    0.21
  -9  -8   4    0.53    0.45
   8   8  -4    1.75    0.39
   8   8  -4    1.57    0.32
  -8  -8   4    1.45    0.50
   7   8  -4    0.16    0.14
   7   8  -4    0.00    0.19
  -7  -8   4   -0.12    0.21
   6   8  -4    1.10    0.23
   6   8  -4    0.76    0.25
  -6  -8   4    1.11    0.39
   5   8  -4    1.62    0.24
   5   8  -4    1.65    0.33
   5   8  -4    1.73    0.29
  -5  -8   4    1.31    0.39
   4   8  -4    1.39    0.28
   4   8  -4    0.96    0.18
   4   8  -4    1.29    0.28
  -4  -8   4    0.93    0.32
   3   8  -4    1.32    0.26
   3   8  -4    1.95    0.33
   3   8  -4    1.82    0.24
  -3  -8   4    1.63    0.35
   2   8  -4    9.03    0.56
   2   8  -4    8.29    0.62
   2   8  -4   10.74    0.73
  -2  -8   4    9.58    0.71
   1   8  -4    4.29    0.34
   1   8  -4    4.48    0.54
   1   8  -4    4.25    0.41
  -1  -8   4    3.40    0.39
   0   8  -4   26.15    1.46
   0   8  -4   28.11    1.59
   0  -8   4   27.92    1.44
   0  -8   4   27.64    1.37
  -1   8  -4   15.40    1.03
  -1   8  -4   13.52    0.88
  -1   8  -4   14.15    0.81
   1  -8   4   13.50    0.78
  -2   8  -4   26.95    1.32
  -2   8  -4   24.37    1.44
  -2   8  -4   25.75    1.57
   2  -8   4   26.90    1.33
  -3   8  -4    5.84    0.61
  -3   8  -4    5.90    0.40
   3  -8   4    5.55    0.45
  -4   8  -4    0.21    0.11
  -4   8  -4    0.10    0.18
   4  -8   4    0.43    0.16
  -5   8  -4    0.37    0.14
  -5   8  -4    0.10    0.21
   5  -8   4    0.30    0.16
  -6   8  -4    4.09    0.42
  -6   8  -4    5.19    0.74
   6  -8   4    4.40    0.52
  -7   8  -4   14.51    1.14
   7  -8   4   12.47    0.92
  -8   8  -4    4.01    0.68
   8  -8   4    3.95    0.55
  -9   8  -4    0.68    0.34
   9  -8   4    0.34    0.26
  10   7  -4    3.43    0.50
  10   7  -4    3.69    0.58
 -10  -7   4    4.65    0.91
   9   7  -4   -0.27    0.13
   9   7  -4   -0.14    0.17
  -9  -7   4   -0.29    0.31
   8   7  -4   10.03    0.77
   8   7  -4   10.82    0.73
  -8  -7   4    9.34    0.97
   7   7  -4    8.31    0.66
   7   7  -4    8.14    0.59
  -7  -7   4    8.36    0.87
   6   7  -4    3.38    0.43
   6   7  -4    2.15    0.30
  -6  -7   4    3.25    0.60
   5   7  -4    6.81    0.47
   5   7  -4    6.20    0.51
   5   7  -4    6.19    0.45
  -5  -7   4    5.30    0.61
   4   7  -4    6.09    0.48
   4   7  -4    5.33    0.46
   4   7  -4    5.89    0.42
  -4  -7   4    5.36    0.57
   3   7  -4    0.05    0.11
   3   7  -4   -0.03    0.11
   3   7  -4   -0.12    0.07
  -3  -7   4    0.04    0.15
   2   7  -4    2.64    0.25
   2   7  -4    3.05    0.32
   2   7  -4    3.52    0.37
  -2  -7   4    2.98    0.41
   1   7  -4    0.08    0.13
   1   7  -4    0.05    0.09
   1   7  -4    0.16    0.11
  -1  -7   4    0.10    0.12
   0   7  -4    5.31    0.50
   0   7  -4    4.66    0.39
   0   7  -4    4.69    0.41
   0  -7   4    4.48    0.34
  -1   7  -4    1.01    0.21
  -1   7  -4    1.04    0.20
  -1   7  -4    0.78    0.26
   1  -7   4    0.86    0.16
  -2   7  -4   31.48    1.76
  -2   7  -4   32.84    1.53
  -2   7  -4   30.73    1.66
   2  -7   4   30.70    1.53
  -3   7  -4    0.16    0.19
  -3   7  -4    0.42    0.11
   3  -7   4    0.65    0.17
  -4   7  -4   -0.06    0.17
  -4   7  -4    0.16    0.10
   4  -7   4    0.36    0.14
  -5   7  -4   10.95    0.85
  -5   7  -4    9.14    0.59
   5  -7   4    8.92    0.64
  -6   7  -4    0.65    0.21
  -6   7  -4    0.71    0.27
   6  -7   4    0.34    0.17
  -7   7  -4    5.65    0.74
  -7   7  -4    5.27    0.50
   7  -7   4    6.22    0.56
  -8   7  -4    0.69    0.31
  -8   7  -4    0.35    0.24
   8  -7   4    0.61    0.26
  -9   7  -4   -0.20    0.22
  -9   7  -4    0.28    0.29
   9  -7   4   -0.01    0.20
 -10   7  -4    0.25    0.30
  10  -7   4    0.10    0.25
  11   6  -4    0.07    0.22
  11   6  -4   -0.28    0.21
 -11  -6   4    0.55    0.44
  10   6  -4    5.47    0.67
  10   6  -4    4.88    0.58
 -10  -6   4    5.62    0.95
   9   6  -4    1.72    0.38
   9   6  -4    1.79    0.36
  -9  -6   4    1.80    0.54
   8   6  -4    3.02    0.43
   8   6  -4    2.25    0.36
  -8  -6   4    2.41    0.58
   7   6  -4    0.28    0.17
   7   6  -4    0.26    0.17
  -7  -6   4    0.46    0.29
   6   6  -4   20.83    1.13
   6   6  -4   21.66    1.19
  -6  -6   4   20.11    1.40
   5   6  -4    3.02    0.29
   5   6  -4    2.87    0.36
   5   6  -4    2.51    0.24
  -5  -6   4    2.90    0.49
   4   6  -4    7.53    0.49
   4   6  -4    7.01    0.51
   4   6  -4    7.12    0.47
  -4  -6   4    8.61    0.69
   3   6  -4    0.75    0.15
   3   6  -4    0.62    0.17
   3   6  -4    0.84    0.18
  -3  -6   4    0.49    0.19
   2   6  -4   16.27    0.95
   2   6  -4   17.08    0.84
   2   6  -4   16.50    0.91
  -2  -6   4   16.52    1.00
   1   6  -4    4.55    0.41
   1   6  -4    4.57    0.38
   1   6  -4    3.98    0.34
   1   6  -4    4.28    0.29
   0   6  -4    0.26    0.12
   0   6  -4    0.20    0.08
   0   6  -4    0.09    0.10
   0   6  -4    0.25    0.14
  -1   6  -4    0.13    0.11
  -1   6  -4    0.12    0.09
  -1   6  -4   -0.11    0.10
   1  -6   4    0.04    0.09
  -2   6  -4   25.77    1.45
  -2   6  -4   25.59    1.24
   2  -6   4   25.92    1.26
  -3   6  -4   23.58    1.13
  -3   6  -4   22.22    1.34
   3  -6   4   22.40    1.16
  -4   6  -4    0.96    0.27
  -4   6  -4    1.68    0.24
   4  -6   4    1.11    0.20
  -5   6  -4   27.14    1.57
  -5   6  -4   25.03    1.34
   5  -6   4   27.44    1.40
  -6   6  -4    1.24    0.26
  -6   6  -4    0.86    0.30
   6  -6   4    0.80    0.22
  -7   6  -4    0.18    0.21
  -7   6  -4    0.32    0.23
   7  -6   4    0.17    0.16
  -8   6  -4    4.30    0.50
  -8   6  -4    4.26    0.63
   8  -6   4    4.92    0.58
  -9   6  -4   -0.08    0.25
  -9   6  -4   -0.02    0.26
   9  -6   4   -0.04    0.19
 -10   6  -4    0.29    0.32
 -10   6  -4   -0.19    0.29
  10  -6   4    0.17    0.26
  11   5  -4    1.13    0.36
  11   5  -4    1.29    0.35
 -11  -5   4    1.94    0.62
  10   5  -4    7.01    0.67
  10   5  -4    8.23    0.70
 -10  -5   4    8.04    0.94
   9   5  -4    3.94    0.50
   9   5  -4    3.58    0.47
  -9  -5   4    2.72    0.65
   8   5  -4    3.39    0.44
   8   5  -4    3.18    0.44
  -8  -5   4    4.24    0.73
   7   5  -4    9.62    0.68
   7   5  -4    9.81    0.68
  -7  -5   4    9.82    0.89
   6   5  -4   22.96    1.23
   6   5  -4   22.48    1.24
  -6  -5   4   23.59    1.49
   5   5  -4   49.14    2.30
   5   5  -4   52.14    2.44
   5   5  -4   52.54    2.42
  -5  -5   4   49.65    2.65
   4   5  -4    8.33    0.51
   4   5  -4    7.66    0.53
   4   5  -4    8.22    0.49
  -4  -5   4    9.38    0.70
   3   5  -4   11.20    0.62
   3   5  -4   10.16    0.57
   3   5  -4   10.80    0.62
  -3  -5   4    9.59    0.72
   2   5  -4   -0.01    0.09
   2   5  -4    0.78    0.12
   1   5  -4   12.50    0.71
   1   5  -4   13.32    0.65
   1   5  -4   13.62    0.77
   1   5  -4   12.32    0.76
   0   5  -4   26.26    1.39
   0   5  -4   26.21    1.31
   0   5  -4   25.53    1.23
   0   5  -4   27.23    1.31
  -1   5  -4    5.31    0.34
  -1   5  -4    4.77    0.39
  -1   5  -4    5.06    0.45
   1  -5   4    5.27    0.33
  -2   5  -4   30.73    1.43
  -2   5  -4   28.98    1.59
   2  -5   4   30.24    1.43
  -3   5  -4    8.40    0.64
  -3   5  -4    8.37    0.51
   3  -5   4    8.44    0.51
  -4   5  -4   10.27    0.74
  -4   5  -4    9.56    0.60
   4  -5   4    9.69    0.60
  -5   5  -4    0.02    0.15
  -5   5  -4    0.21    0.17
   5  -5   4    0.07    0.10
  -6   5  -4   30.48    1.72
  -6   5  -4   28.85    1.54
   6  -5   4   30.00    1.58
  -7   5  -4   -0.08    0.13
  -7   5  -4   -0.14    0.19
   7  -5   4   -0.12    0.11
  -8   5  -4    0.46    0.28
  -8   5  -4    0.38    0.26
   8  -5   4    0.41    0.21
  -9   5  -4    0.29    0.31
  -9   5  -4    0.07    0.23
   9  -5   4    0.03    0.16
 -10   5  -4    0.56    0.36
  10  -5   4   -0.21    0.20
  10  -5   4    0.52    0.33
  10  -5   4    0.41    0.31
 -11   5  -4    0.15    0.37
  11  -5   4    0.71    0.38
  11  -5   4    0.43    0.28
  12   4  -4    2.62    0.51
  12   4  -4    3.53    0.58
 -12  -4   4    3.50    0.79
  11   4  -4    2.87    0.47
  11   4  -4    2.77    0.48
 -11  -4   4    4.11    0.86
  10   4  -4    2.38    0.44
  10   4  -4    2.07    0.40
 -10  -4   4    2.09    0.58
   9   4  -4    3.99    0.51
   9   4  -4    4.21    0.52
  -9  -4   4    4.75    0.79
   8   4  -4    2.64    0.38
   8   4  -4    3.36    0.44
  -8  -4   4    3.86    0.66
   7   4  -4    5.50    0.47
   7   4  -4    5.95    0.50
  -7  -4   4    5.72    0.65
   6   4  -4    8.20    0.58
   6   4  -4    9.36    0.59
  -6  -4   4    8.14    0.75
   5   4  -4    3.35    0.31
   5   4  -4    3.81    0.33
  -5  -4   4    3.43    0.51
   4   4  -4    6.17    0.36
   4   4  -4    6.57    0.43
   4   4  -4    6.07    0.42
  -4  -4   4    6.69    0.57
   3   4  -4    0.57    0.12
   3   4  -4    0.84    0.14
   3   4  -4    1.08    0.16
  -3  -4   4    0.73    0.21
   2   4  -4    0.31    0.15
   2   4  -4    0.39    0.09
   2   4  -4    0.39    0.12
   1   4  -4    1.33    0.21
   1   4  -4    1.37    0.12
   1   4  -4    1.49    0.18
   1   4  -4    1.58    0.22
   0   4  -4    3.04    0.20
   0   4  -4    3.28    0.30
   0   4  -4    3.24    0.25
   0   4  -4    3.60    0.27
  -1   4  -4   13.28    0.67
  -1   4  -4   12.53    0.78
   1  -4   4   13.28    0.65
  -2   4  -4   39.44    1.85
  -2   4  -4   37.46    1.97
   2  -4   4   41.62    1.83
  -3   4  -4    6.15    0.50
  -3   4  -4    5.95    0.41
   3  -4   4    5.94    0.38
  -4   4  -4    0.05    0.12
  -4   4  -4    0.15    0.14
   4  -4   4    0.08    0.08
  -5   4  -4   24.17    1.40
  -5   4  -4   24.98    1.30
   5  -4   4   24.69    1.30
  -6   4  -4   47.03    2.31
  -6   4  -4   45.13    2.41
   6  -4   4   47.50    2.31
  -7   4  -4    5.39    0.54
  -7   4  -4    5.29    0.63
   7  -4   4    4.94    0.49
  -8   4  -4    1.33    0.35
  -8   4  -4    1.84    0.38
   8  -4   4    1.68    0.34
  -9   4  -4    5.50    0.64
   9  -4   4    6.15    0.75
   9  -4   4    5.27    0.75
   9  -4   4    5.84    0.68
 -10   4  -4    0.42    0.38
  10  -4   4    0.66    0.28
  10  -4   4    0.27    0.26
  10  -4   4    0.64    0.34
 -11   4  -4   -0.05    0.38
  11  -4   4    0.06    0.25
  11  -4   4   -0.13    0.26
  12   3  -4    3.12    0.54
  12   3  -4    3.15    0.58
 -12  -3   4    4.37    0.88
  11   3  -4    0.29    0.25
  11   3  -4   -0.09    0.18
 -11  -3   4    0.15    0.31
  10   3  -4    0.75    0.28
  10   3  -4    1.16    0.29
 -10  -3   4    2.00    0.58
   9   3  -4    1.67    0.31
   9   3  -4    1.28    0.32
  -9  -3   4    1.48    0.49
   8   3  -4    6.71    0.59
   8   3  -4    7.91    0.57
  -8  -3   4    6.52    0.73
   7   3  -4    0.10    0.13
   7   3  -4    0.15    0.15
  -7  -3   4   -0.20    0.17
   6   3  -4    1.47    0.22
   6   3  -4    1.25    0.25
  -6  -3   4    1.11    0.33
   5   3  -4    0.03    0.09
   5   3  -4   -0.05    0.06
  -5  -3   4    0.15    0.17
   4   3  -4    1.11    0.15
   4   3  -4    0.60    0.13
  -4  -3   4    0.87    0.24
  -4  -3   4    0.73    0.08
   3   3  -4    5.97    0.37
   3   3  -4    5.89    0.33
   3   3  -4    5.31    0.34
  -3  -3   4    5.41    0.46
   2   3  -4   23.12    1.10
   2   3  -4   22.82    1.21
   2   3  -4   23.75    1.13
   2   3  -4   23.03    1.10
   1   3  -4    7.23    0.44
   1   3  -4    7.10    0.40
   1   3  -4    7.59    0.45
   1   3  -4    6.86    0.36
   0   3  -4    3.11    0.18
   0   3  -4    3.18    0.27
   0   3  -4    3.06    0.22
   0   3  -4    2.86    0.23
  -1   3  -4   30.48    1.45
  -1   3  -4   31.74    1.55
   1  -3   4   31.00    1.41
  -2   3  -4    0.50    0.14
  -2   3  -4    0.62    0.16
   2  -3   4    0.60    0.10
  -3   3  -4    2.95    0.31
  -3   3  -4    2.57    0.28
   3  -3   4    2.38    0.21
  -4   3  -4    0.51    0.17
  -4   3  -4    0.74    0.20
   4  -3   4    0.63    0.14
  -5   3  -4   24.50    1.37
  -5   3  -4   23.66    1.30
   5  -3   4   25.10    1.28
  -6   3  -4    7.24    0.60
  -6   3  -4    7.27    0.63
   6  -3   4    8.65    0.60
  -7   3  -4   11.73    0.82
   7  -3   4   10.71    0.77
  -8   3  -4   17.23    1.11
   8  -3   4   15.45    1.15
   8  -3   4   16.33    1.05
   8  -3   4   15.76    1.10
  -9   3  -4    9.02    0.79
   9  -3   4   10.24    0.79
   9  -3   4    8.35    0.83
   9  -3   4    9.58    0.81
 -10   3  -4    3.53    0.62
  10  -3   4    3.25    0.52
  10  -3   4    2.16    0.55
  10  -3   4    3.20    0.55
 -11   3  -4    2.03    0.57
  11  -3   4    2.97    0.65
  11  -3   4    2.61    0.49
  12   2  -4   11.41    0.94
  12   2  -4    9.43    0.85
 -12  -2   4    9.76    1.06
  11   2  -4    7.66    0.70
  11   2  -4    6.82    0.80
 -11  -2   4    8.26    1.12
  10   2  -4    2.23    0.44
  10   2  -4    1.93    0.37
 -10  -2   4    2.34    0.57
   9   2  -4    5.35    0.52
   9   2  -4    5.17    0.61
  -9  -2   4    6.83    0.89
   8   2  -4   10.85    0.78
   8   2  -4   11.19    0.74
  -8  -2   4   10.31    0.91
   7   2  -4    0.16    0.15
   7   2  -4    0.26    0.14
  -7  -2   4    0.20    0.25
   6   2  -4   13.57    0.81
   6   2  -4   13.00    0.75
  -6  -2   4   12.32    0.93
   5   2  -4   18.46    0.98
   5   2  -4   17.93    0.91
  -5  -2   4   16.15    1.07
   4   2  -4   29.72    1.39
   4   2  -4   29.95    1.45
  -4  -2   4   29.67    1.31
  -4  -2   4   28.28    1.56
  -4  -2   4   28.93    1.31
   3   2  -4    2.01    0.29
   3   2  -4    1.92    0.15
   3   2  -4    1.68    0.20
  -3  -2   4    1.71    0.14
   2   2  -4    4.23    0.27
   2   2  -4    4.16    0.23
   2   2  -4    4.22    0.33
  -2  -2   4    4.07    0.27
   1   2  -4   54.18    2.52
   1   2  -4   55.60    2.46
   1   2  -4   53.74    2.45
  -1  -2   4   56.96    2.53
   0   2  -4    0.08    0.06
   0   2  -4    0.14    0.03
   0   2  -4    0.13    0.09
  -1   2  -4    4.06    0.33
  -1   2  -4    4.11    0.29
   1  -2   4    4.47    0.23
  -2   2  -4    1.32    0.21
  -2   2  -4    1.15    0.18
   2  -2   4    1.01    0.12
  -3   2  -4    0.92    0.21
  -3   2  -4    0.69    0.17
   3  -2   4    1.06    0.15
  -4   2  -4    2.02    0.30
  -4   2  -4    1.94    0.28
   4  -2   4    2.00    0.24
  -5   2  -4   11.09    0.75
   5  -2   4   11.85    0.71
   5  -2   4   12.28    0.79
  -6   2  -4    7.52    0.60
   6  -2   4    6.40    0.60
   6  -2   4    7.69    0.54
   6  -2   4    6.40    0.57
  -7   2  -4    9.72    0.73
   7  -2   4    9.05    0.70
   7  -2   4    7.90    0.64
   7  -2   4    9.28    0.77
  -8   2  -4    1.31    0.35
   8  -2   4    1.73    0.35
   8  -2   4    1.12    0.34
   8  -2   4    0.96    0.26
  -9   2  -4    0.14    0.24
   9  -2   4    0.24    0.20
   9  -2   4    0.13    0.25
   9  -2   4   -0.22    0.15
 -10   2  -4    0.23    0.30
  10  -2   4    0.22    0.21
  10  -2   4    0.27    0.27
 -11   2  -4    3.55    0.65
  11  -2   4    2.69    0.62
  11  -2   4    4.27    0.62
  12   1  -4    4.07    0.61
  12   1  -4    3.14    0.58
 -12  -1   4    3.22    0.73
  11   1  -4   -0.07    0.19
  11   1  -4   -0.19    0.18
 -11  -1   4    0.09    0.31
  10   1  -4    1.88    0.41
  10   1  -4    2.50    0.42
 -10  -1   4    2.31    0.55
   9   1  -4   12.18    0.82
   9   1  -4   12.05    0.87
  -9  -1   4   10.20    0.95
   8   1  -4    4.34    0.54
   8   1  -4    5.22    0.45
  -8  -1   4    4.46    0.67
   7   1  -4    4.65    0.45
   7   1  -4    5.17    0.41
  -7  -1   4    4.92    0.55
   6   1  -4   14.88    0.81
   6   1  -4   13.40    0.86
  -6  -1   4   15.09    0.68
  -6  -1   4   13.44    0.96
   5   1  -4   32.65    1.58
   5   1  -4   31.82    1.49
  -5  -1   4   30.65    1.67
  -5  -1   4   29.22    1.41
   4   1  -4   16.03    0.78
   4   1  -4   15.18    0.84
  -4  -1   4   15.51    0.74
  -4  -1   4   15.00    0.93
   3   1  -4    0.25    0.06
   3   1  -4    0.20    0.12
   3   1  -4    0.36    0.11
  -3  -1   4    0.21    0.07
   2   1  -4    2.18    0.18
   2   1  -4    2.02    0.21
   2   1  -4    2.27    0.12
  -2  -1   4    2.14    0.18
  -2  -1   4    2.25    0.12
   1   1  -4  155.62    6.74
   1   1  -4  150.14    6.78
  -1  -1   4  154.10    6.80
   0   1  -4   16.86    0.84
   0  -1   4   18.32    0.90
  -1   1  -4    2.59    0.13
  -1   1  -4    2.80    0.22
   1  -1   4    2.43    0.24
   1  -1   4    2.63    0.14
  -2   1  -4   16.81    0.87
   2  -1   4   17.02    0.91
   2  -1   4   16.55    0.80
  -3   1  -4    0.00    0.12
   3  -1   4    0.07    0.09
   3  -1   4    0.04    0.06
   3  -1   4   -0.10    0.07
  -4   1  -4    5.06    0.44
   4  -1   4    5.11    0.45
   4  -1   4    4.72    0.41
   4  -1   4    4.63    0.34
  -5   1  -4   -0.15    0.15
   5  -1   4   -0.08    0.09
   5  -1   4    0.00    0.10
   5  -1   4    0.01    0.14
  -6   1  -4    0.09    0.20
   6  -1   4    0.26    0.13
   6  -1   4    0.30    0.19
   6  -1   4    0.38    0.17
  -7   1  -4    9.38    0.77
   7  -1   4   11.20    0.71
   7  -1   4    9.46    0.80
   7  -1   4   10.06    0.72
  -8   1  -4    0.20    0.25
   8  -1   4    0.00    0.14
   8  -1   4   -0.07    0.17
   8  -1   4    0.19    0.15
  -9   1  -4    7.69    0.77
   9  -1   4    8.12    0.69
   9  -1   4    8.58    0.83
   9  -1   4    9.18    0.71
 -10   1  -4    2.29    0.57
  10  -1   4    0.95    0.29
  10  -1   4    1.93    0.51
 -11   1  -4    0.81    0.42
  11  -1   4    0.49    0.28
  11  -1   4    0.43    0.39
  12   0  -4    3.06    0.59
  12   0  -4    3.45    0.56
 -12   0   4    4.21    0.79
  11   0  -4   -0.07    0.22
  11   0  -4   -0.15    0.17
 -11   0   4    0.04    0.27
  10   0  -4   11.64    0.85
  10   0  -4   12.31    0.94
 -10   0   4   10.57    0.97
   9   0  -4    0.07    0.14
   9   0  -4    0.24    0.19
  -9   0   4    0.24    0.26
   8   0  -4    2.84    0.38
   8   0  -4    3.05    0.42
  -8   0   4    3.55    0.27
  -8   0   4    3.46    0.55
   7   0  -4    2.70    0.33
   7   0  -4    3.69    0.46
  -7   0   4    2.29    0.43
  -7   0   4    3.21    0.25
   6   0  -4   14.57    0.87
   6   0  -4   13.90    0.78
  -6   0   4   13.41    0.72
  -6   0   4   13.59    0.93
   5   0  -4    2.05    0.21
   5   0  -4    2.21    0.30
  -5   0   4    2.30    0.20
  -5   0   4    1.64    0.32
   4   0  -4   23.95    1.12
   4   0  -4   23.15    1.20
  -4   0   4   23.14    1.25
  -4   0   4   22.83    1.13
   3   0  -4    2.62    0.24
   3   0  -4    2.51    0.26
  -3   0   4    3.10    0.23
   2   0  -4   16.55    0.88
   2   0  -4   17.41    0.86
   2   0  -4   18.16    0.78
  -2   0   4   17.64    0.88
   1   0  -4   -0.05    0.04
   1   0  -4    0.04    0.04
  -1   0   4    0.02    0.03
  -1   0   4   -0.02    0.06
   0   0  -4   26.57    1.18
   0   0  -4   25.18    1.24
   0   0   4   26.33    1.29
   0   0   4   27.73    1.24
  -1   0  -4   48.74    2.29
   1   0   4   52.22    2.35
   1   0   4   51.74    2.32
   1   0   4   48.38    2.21
  -2   0  -4    8.28    0.51
   2   0   4    7.94    0.41
   2   0   4    8.63    0.53
   2   0   4    7.94    0.51
  -3   0  -4    6.39    0.47
   3   0   4    6.92    0.39
   3   0   4    6.61    0.47
   3   0   4    6.81    0.49
  -4   0  -4    9.78    0.68
   4   0   4   10.62    0.67
   4   0   4   10.80    0.59
   4   0   4   11.18    0.72
  -5   0  -4   37.86    1.97
   5   0   4   38.63    2.00
   5   0   4   38.12    1.85
   5   0   4   38.37    1.92
  -6   0  -4    3.69    0.49
   6   0   4    3.25    0.45
   6   0   4    3.17    0.32
   6   0   4    2.94    0.39
  -7   0  -4   -0.11    0.20
   7   0   4    0.31    0.15
   7   0   4    0.04    0.14
   7   0   4   -0.12    0.12
  -8   0  -4    0.10    0.23
   8   0   4   -0.10    0.16
   8   0   4   -0.18    0.12
   8   0   4   -0.16    0.14
  -9   0  -4    0.38    0.30
   9   0   4   -0.09    0.17
   9   0   4   -0.09    0.18
 -10   0  -4    1.87    0.50
  10   0   4    1.79    0.37
  10   0   4    1.91    0.47
 -11   0  -4    2.94    0.67
  11   0   4    1.44    0.49
  11   0   4    1.74    0.40
  12  -1  -4    0.52    0.35
  12  -1  -4    0.73    0.32
 -12   1   4    1.02    0.42
  11  -1  -4    0.61    0.31
  11  -1  -4    0.59    0.26
 -11   1   4    0.96    0.39
  10  -1  -4    0.42    0.26
  10  -1  -4    0.70    0.25
 -10   1   4    0.59    0.31
   9  -1  -4    1.82    0.34
   9  -1  -4    1.78    0.37
  -9   1   4    1.84    0.42
   8  -1  -4    2.64    0.42
   8  -1  -4    3.08    0.39
  -8   1   4    2.40    0.45
  -8   1   4    2.66    0.31
   7  -1  -4    0.54    0.20
   7  -1  -4    0.48    0.16
  -7   1   4    0.92    0.18
  -7   1   4    0.91    0.28
   6  -1  -4   27.90    1.46
  -6   1   4   28.61    1.37
  -6   1   4   24.49    1.48
   5  -1  -4    0.19    0.10
  -5   1   4    0.16    0.10
  -5   1   4    0.17    0.15
   4  -1  -4    9.36    0.59
  -4   1   4   10.40    0.64
  -4   1   4    9.74    0.58
   3  -1  -4   30.08    1.40
   3  -1  -4   27.39    1.40
  -3   1   4   28.65    1.40
   2  -1  -4   70.07    3.13
   2  -1  -4   67.50    3.13
  -2   1   4   71.79    3.18
  -2   1   4   68.36    3.08
   1  -1  -4   30.60    1.37
   1  -1  -4   28.88    1.37
  -1   1   4   30.29    1.46
  -1   1   4   29.75    1.36
   0  -1  -4   91.29    4.29
   0  -1  -4   94.66    4.24
   0   1   4  100.66    4.38
   0   1   4   99.24    4.30
  -1  -1  -4    2.17    0.20
   1   1   4    2.00    0.13
   1   1   4    2.18    0.27
   1   1   4    1.98    0.20
  -2  -1  -4    3.78    0.32
   2   1   4    3.71    0.22
   2   1   4    4.23    0.33
   2   1   4    3.54    0.31
  -3  -1  -4    1.45    0.26
   3   1   4    1.44    0.23
   3   1   4    1.18    0.21
   3   1   4    1.47    0.15
  -4  -1  -4    8.18    0.60
   4   1   4    8.94    0.58
   4   1   4    7.86    0.60
   4   1   4    8.39    0.49
  -5  -1  -4    0.15    0.16
   5   1   4   -0.07    0.07
   5   1   4    0.06    0.10
   5   1   4   -0.20    0.08
  -6  -1  -4    0.88    0.28
   6   1   4    1.47    0.23
   6   1   4    1.37    0.26
   6   1   4    0.98    0.26
  -7  -1  -4    3.13    0.51
   7   1   4    3.57    0.43
   7   1   4    2.67    0.45
   7   1   4    3.78    0.36
  -8  -1  -4    6.26    0.68
   8   1   4    5.05    0.69
   8   1   4    5.96    0.53
   8   1   4    6.42    0.54
  -9  -1  -4    1.10    0.40
   9   1   4    0.88    0.26
   9   1   4    0.91    0.33
 -10  -1  -4    1.28    0.44
  10   1   4    0.53    0.37
  10   1   4    1.17    0.32
 -11  -1  -4   22.66    1.58
  11   1   4   24.49    1.37
  11   1   4   16.17    1.44
  12  -2  -4    9.71    0.95
  12  -2  -4   10.22    0.89
 -12   2   4   11.62    1.00
  11  -2  -4    1.32    0.40
  11  -2  -4    1.00    0.32
 -11   2   4    0.90    0.38
  10  -2  -4    1.49    0.39
  10  -2  -4    2.40    0.41
 -10   2   4    2.32    0.50
   9  -2  -4    1.45    0.35
   9  -2  -4    1.27    0.31
  -9   2   4    1.32    0.38
  -9   2   4    1.48    0.28
   8  -2  -4   16.92    1.07
  -8   2   4   16.73    0.97
  -8   2   4   15.48    1.09
   7  -2  -4    0.00    0.13
  -7   2   4    0.00    0.16
  -7   2   4    0.16    0.12
   6  -2  -4    0.70    0.20
  -6   2   4    0.50    0.19
  -6   2   4    0.44    0.14
   5  -2  -4    2.28    0.30
  -5   2   4    1.49    0.26
  -5   2   4    1.48    0.24
   4  -2  -4    1.09    0.20
  -4   2   4    0.92    0.19
  -4   2   4    0.98    0.18
   3  -2  -4    0.14    0.09
   3  -2  -4    0.13    0.08
  -3   2   4    0.04    0.06
  -3   2   4    0.05    0.09
   2  -2  -4   10.37    0.53
   2  -2  -4   10.58    0.55
  -2   2   4   10.17    0.62
  -2   2   4    9.63    0.52
   1  -2  -4    1.84    0.14
   1  -2  -4    1.62    0.16
  -1   2   4    1.66    0.23
  -1   2   4    1.93    0.16
   0  -2  -4   59.28    2.71
   0  -2  -4   58.04    2.74
   0   2   4   64.10    2.85
   0   2   4   62.31    2.77
  -1  -2  -4    5.54    0.38
   1   2   4    5.75    0.31
   1   2   4    5.89    0.39
   1   2   4    5.92    0.43
  -2  -2  -4    6.24    0.43
   2   2   4    5.48    0.41
   2   2   4    5.66    0.32
   2   2   4    5.94    0.43
  -3  -2  -4    6.94    0.54
   3   2   4    7.85    0.54
   3   2   4    7.52    0.55
   3   2   4    8.34    0.43
  -4  -2  -4    5.77    0.50
   4   2   4    6.09    0.51
   4   2   4    6.33    0.48
   4   2   4    6.68    0.40
  -5  -2  -4    1.82    0.34
   5   2   4    1.68    0.28
   5   2   4    2.02    0.24
   5   2   4    1.13    0.27
  -6  -2  -4    0.32    0.22
   6   2   4    0.09    0.17
   6   2   4    0.09    0.13
   6   2   4    0.31    0.14
  -7  -2  -4    0.01    0.18
   7   2   4    0.17    0.15
   7   2   4    0.26    0.15
   7   2   4    0.33    0.22
  -8  -2  -4    0.02    0.20
   8   2   4    0.01    0.27
   8   2   4    0.22    0.17
   8   2   4    0.13    0.23
  -9  -2  -4    0.90    0.35
   9   2   4    0.83    0.25
   9   2   4    0.72    0.36
 -10  -2  -4    6.83    0.77
  10   2   4    5.44    0.82
  10   2   4    6.02    0.57
 -11  -2  -4    0.49    0.38
  11   2   4    0.10    0.29
  11   2   4    0.50    0.25
  12  -3  -4    9.31    0.89
  12  -3  -4   10.65    0.99
 -12   3   4   12.65    1.01
  11  -3  -4    1.62    0.45
  11  -3  -4    1.63    0.38
 -11   3   4    1.68    0.43
  10  -3  -4    1.54    0.38
  10  -3  -4    1.11    0.32
 -10   3   4    1.87    0.41
   9  -3  -4    1.15    0.32
  -9   3   4    1.10    0.33
  -9   3   4    1.46    0.32
   8  -3  -4    4.08    0.53
  -8   3   4    3.54    0.46
  -8   3   4    4.09    0.55
   7  -3  -4   47.30    2.45
  -7   3   4   49.28    2.45
  -7   3   4   48.64    2.43
   6  -3  -4    4.75    0.44
  -6   3   4    5.31    0.46
  -6   3   4    5.35    0.46
   5  -3  -4    5.69    0.44
  -5   3   4    5.19    0.43
  -5   3   4    6.17    0.48
   4  -3  -4   12.67    0.73
  -4   3   4   13.06    0.79
  -4   3   4   11.88    0.70
   3  -3  -4   88.47    3.94
  -3   3   4   86.03    4.03
  -3   3   4   84.60    3.91
  -3   3   4   87.40    3.90
   2  -3  -4    1.77    0.19
   2  -3  -4    1.28    0.13
  -2   3   4    1.38    0.17
  -2   3   4    0.99    0.20
   1  -3  -4   16.94    0.81
   1  -3  -4   17.11    0.84
  -1   3   4   17.30    0.87
  -1   3   4   17.47    0.97
   0  -3  -4    9.30    0.50
   0  -3  -4    9.29    0.51
   0   3   4   10.34    0.56
   0   3   4    9.07    0.61
  -1  -3  -4    1.08    0.18
   1   3   4    1.39    0.23
   1   3   4    1.07    0.13
   1   3   4    1.17    0.19
  -2  -3  -4   16.42    0.91
   2   3   4   17.26    0.82
   2   3   4   16.57    0.93
   2   3   4   16.83    0.95
  -3  -3  -4   35.82    1.86
   3   3   4   38.02    1.87
   3   3   4   37.54    1.73
   3   3   4   37.97    1.89
  -4  -3  -4   26.70    1.47
   4   3   4   26.47    1.47
   4   3   4   28.15    1.32
   4   3   4   27.50    1.44
  -5  -3  -4    7.79    0.64
   5   3   4    6.43    0.53
   5   3   4    7.64    0.61
   5   3   4    6.81    0.45
  -6  -3  -4    0.16    0.19
   6   3   4    0.07    0.12
   6   3   4    0.12    0.18
   6   3   4    0.25    0.13
  -7  -3  -4    3.34    0.53
   7   3   4    2.29    0.43
   7   3   4    2.56    0.32
   7   3   4    3.03    0.40
  -8  -3  -4    0.13    0.20
   8   3   4   -0.08    0.18
   8   3   4    0.29    0.17
  -9  -3  -4    5.02    0.74
   9   3   4    6.13    0.54
   9   3   4    5.79    0.79
 -10  -3  -4    3.02    0.65
  10   3   4    2.22    0.54
  10   3   4    2.44    0.39
  12  -4  -4    4.35    0.67
  12  -4  -4    5.88    0.83
 -12   4   4    5.38    0.60
  11  -4  -4    0.44    0.29
  11  -4  -4    0.29    0.24
 -11   4   4    0.84    0.27
  10  -4  -4   11.21    0.94
 -10   4   4   11.93    0.89
 -10   4   4   11.67    0.88
   9  -4  -4    6.50    0.65
  -9   4   4    5.99    0.57
  -9   4   4    7.01    0.63
   8  -4  -4    0.03    0.14
  -8   4   4    0.14    0.14
  -8   4   4   -0.02    0.14
   7  -4  -4    7.24    0.64
  -7   4   4    9.35    0.71
  -7   4   4    9.04    0.63
   6  -4  -4   18.79    1.13
  -6   4   4   20.07    1.20
  -6   4   4   20.39    1.10
   5  -4  -4    0.22    0.13
  -5   4   4    0.36    0.14
  -5   4   4    0.03    0.11
   4  -4  -4    0.07    0.09
  -4   4   4   -0.06    0.07
  -4   4   4   -0.04    0.11
  -4   4   4    0.02    0.08
   3  -4  -4    0.04    0.09
  -3   4   4    0.05    0.07
  -3   4   4    0.11    0.12
  -3   4   4    0.15    0.07
   2  -4  -4    0.43    0.13
   2  -4  -4    0.36    0.07
  -2   4   4    0.36    0.10
  -2   4   4    0.51    0.18
   1  -4  -4   56.78    2.57
   1  -4  -4   54.24    2.51
  -1   4   4   55.69    2.60
  -1   4   4   59.22    2.74
   0  -4  -4    0.01    0.08
   0  -4  -4    0.05    0.08
   0   4   4   -0.02    0.09
   0   4   4    0.02    0.07
  -1  -4  -4    0.16    0.11
   1   4   4   -0.04    0.08
   1   4   4    0.02    0.10
   1   4   4    0.01    0.07
  -2  -4  -4    0.71    0.18
   2   4   4    0.80    0.19
   2   4   4    0.83    0.20
   2   4   4    0.58    0.11
  -3  -4  -4    0.06    0.13
   3   4   4   -0.03    0.07
   3   4   4   -0.04    0.10
   3   4   4   -0.05    0.09
  -4  -4  -4   46.49    2.29
   4   4   4   45.32    2.25
   4   4   4   44.68    2.11
   4   4   4   44.55    2.29
  -5  -4  -4    1.63    0.35
   5   4   4    1.09    0.19
   5   4   4    1.41    0.31
   5   4   4    1.38    0.27
  -6  -4  -4    5.00    0.64
   6   4   4    4.68    0.60
   6   4   4    4.71    0.37
   6   4   4    3.63    0.40
  -7  -4  -4    6.90    0.69
   7   4   4    6.80    0.49
   7   4   4    5.22    0.67
   7   4   4    5.37    0.50
  -8  -4  -4    1.02    0.34
   8   4   4    0.62    0.20
   8   4   4    0.05    0.21
  -9  -4  -4    2.33    0.54
   9   4   4    2.18    0.51
   9   4   4    1.50    0.30
 -10  -4  -4    0.61    0.36
  10   4   4    0.08    0.18
  10   4   4   -0.39    0.25
  11  -5  -4    0.32    0.30
  10  -5  -4    2.34    0.47
 -10   5   4    1.74    0.41
   9  -5  -4    7.58    0.71
  -9   5   4    6.77    0.58
  -9   5   4    7.54    0.70
   8  -5  -4    0.25    0.17
  -8   5   4    0.34    0.17
  -8   5   4    0.08    0.17
   7  -5  -4   17.04    1.07
  -7   5   4   16.89    0.96
  -7   5   4   16.61    1.12
   6  -5  -4    2.92    0.40
  -6   5   4    2.03    0.23
  -6   5   4    1.21    0.30
   5  -5  -4    0.32    0.14
  -5   5   4    0.33    0.11
  -5   5   4    0.04    0.13
   4  -5  -4    4.45    0.39
  -4   5   4    4.64    0.38
  -4   5   4    4.90    0.28
  -4   5   4    4.62    0.48
   3  -5  -4    1.44    0.21
  -3   5   4    1.27    0.28
  -3   5   4    1.33    0.21
   2  -5  -4    7.47    0.37
   2  -5  -4    7.74    0.48
  -2   5   4    7.70    0.50
  -2   5   4    7.59    0.62
   1  -5  -4   13.18    0.66
   1  -5  -4   14.48    0.75
  -1   5   4   14.12    0.78
  -1   5   4   13.71    0.89
   0  -5  -4    2.98    0.27
   0  -5  -4    3.08    0.24
   0   5   4    3.21    0.30
   0   5   4    3.29    0.42
  -1  -5  -4   19.46    1.02
   1   5   4   19.96    1.01
   1   5   4   21.01    1.19
   1   5   4   21.28    1.12
  -2  -5  -4   10.74    0.67
   2   5   4   11.57    0.74
   2   5   4   11.71    0.77
   2   5   4   11.04    0.62
  -3  -5  -4   28.72    1.47
   3   5   4   27.26    1.34
   3   5   4   27.10    1.50
   3   5   4   27.89    1.51
  -4  -5  -4    0.07    0.17
   4   5   4   -0.01    0.11
   4   5   4    0.09    0.09
   4   5   4   -0.03    0.14
  -5  -5  -4    1.59    0.34
   5   5   4    2.00    0.25
   5   5   4    1.45    0.32
   5   5   4    2.54    0.37
  -6  -5  -4    8.30    0.73
   6   5   4    7.88    0.53
   6   5   4    6.24    0.65
   6   5   4    8.22    0.62
  -7  -5  -4    3.57    0.57
   7   5   4    3.71    0.36
   7   5   4    3.18    0.52
  -8  -5  -4    1.11    0.38
   8   5   4    0.70    0.32
   8   5   4    1.69    0.29
  -9  -5  -4    0.56    0.33
   9   5   4   -0.07    0.17
   9   5   4    0.29    0.29
  11  -6  -4    0.57    0.34
 -11   6   4    0.70    0.36
  10  -6  -4   17.33    1.23
 -10   6   4   16.92    1.25
   9  -6  -4   -0.17    0.14
  -9   6   4    0.01    0.19
   8  -6  -4    0.40    0.22
  -8   6   4    0.37    0.24
   7  -6  -4    0.10    0.15
  -7   6   4   -0.03    0.19
   6  -6  -4    0.11    0.12
  -6   6   4    0.10    0.17
   5  -6  -4    1.33    0.25
  -5   6   4    0.92    0.28
   4  -6  -4    3.72    0.36
  -4   6   4    3.73    0.35
  -4   6   4    3.36    0.49
   3  -6  -4    1.00    0.20
  -3   6   4    1.11    0.21
  -3   6   4    1.18    0.29
   2  -6  -4    1.28    0.22
  -2   6   4    1.15    0.28
  -2   6   4    0.97    0.19
   1  -6  -4   29.44    1.44
   1  -6  -4   28.54    1.33
  -1   6   4   30.11    1.65
  -1   6   4   29.54    1.50
   0  -6  -4   23.83    1.23
   0  -6  -4   24.48    1.18
   0   6   4   25.68    1.31
   0   6   4   24.48    1.43
  -1  -6  -4   14.36    0.79
  -1  -6  -4   14.84    0.78
   1   6   4   14.00    0.95
   1   6   4   14.54    0.88
  -2  -6  -4    9.98    0.62
   2   6   4    8.64    0.56
   2   6   4    9.77    0.68
   2   6   4    9.77    0.72
  -3  -6  -4    1.13    0.26
   3   6   4    0.46    0.19
   3   6   4    0.66    0.16
   3   6   4    0.98    0.25
  -4  -6  -4    4.12    0.46
   4   6   4    4.38    0.52
   4   6   4    3.90    0.52
   4   6   4    4.16    0.35
  -5  -6  -4    2.23    0.40
   5   6   4    1.63    0.36
   5   6   4    1.99    0.36
   5   6   4    1.85    0.26
  -6  -6  -4    1.22    0.32
   6   6   4    0.60    0.18
   6   6   4    0.31    0.21
   6   6   4    0.44    0.22
  -7  -6  -4    0.73    0.30
   7   6   4    0.27    0.22
   7   6   4    0.35    0.16
  -8  -6  -4    0.46    0.29
   8   6   4    0.14    0.17
   8   6   4   -0.07    0.25
  -9  -6  -4    3.05    0.61
   9   6   4    2.70    0.38
   9   6   4    2.19    0.53
  10  -7  -4   -0.31    0.19
 -10   7   4    0.19    0.30
   9  -7  -4    3.68    0.55
  -9   7   4    1.84    0.51
   8  -7  -4    0.46    0.24
  -8   7   4    0.67    0.34
   7  -7  -4    0.09    0.13
  -7   7   4   -0.09    0.21
   6  -7  -4    0.05    0.13
  -6   7   4   -0.06    0.17
   5  -7  -4    4.27    0.42
  -5   7   4    4.19    0.50
  -5   7   4    3.98    0.58
   4  -7  -4    7.66    0.56
  -4   7   4    7.27    0.57
  -4   7   4    7.67    0.72
   3  -7  -4    1.14    0.23
  -3   7   4    1.19    0.25
  -3   7   4    0.90    0.29
   2  -7  -4   13.89    0.81
  -2   7   4   13.73    1.00
  -2   7   4   14.16    0.86
   1  -7  -4    8.80    0.56
  -1   7   4    7.60    0.68
  -1   7   4    7.71    0.57
   0  -7  -4    0.29    0.14
   0  -7  -4    0.50    0.13
   0   7   4    0.44    0.22
   0   7   4    0.20    0.14
  -1  -7  -4    7.56    0.50
  -1  -7  -4    7.68    0.53
   1   7   4    8.22    0.69
   1   7   4    8.98    0.63
  -2  -7  -4    2.84    0.33
   2   7   4    2.63    0.40
   2   7   4    2.78    0.44
   2   7   4    3.27    0.32
  -3  -7  -4    0.02    0.15
   3   7   4   -0.10    0.13
   3   7   4   -0.05    0.15
   3   7   4    0.03    0.12
  -4  -7  -4    0.24    0.20
   4   7   4    0.36    0.20
   4   7   4    0.43    0.16
   4   7   4   -0.02    0.16
  -5  -7  -4    0.84    0.28
   5   7   4    0.65    0.25
   5   7   4    0.42    0.23
   5   7   4    0.60    0.18
  -6  -7  -4    0.31    0.24
   6   7   4   -0.11    0.12
   6   7   4   -0.02    0.19
   6   7   4   -0.28    0.18
  -7  -7  -4    3.73    0.61
   7   7   4    2.69    0.35
   7   7   4    2.76    0.53
  -8  -7  -4    1.12    0.39
   8   7   4    0.65    0.36
   8   7   4    0.43    0.20
  10  -8  -4    1.22    0.41
 -10   8   4    0.39    0.36
   9  -8  -4    2.11    0.46
  -9   8   4    1.72    0.51
   8  -8  -4   -0.21    0.14
  -8   8   4    0.08    0.28
   7  -8  -4    4.58    0.58
  -7   8   4    4.03    0.69
   6  -8  -4    0.01    0.12
  -6   8   4    0.08    0.26
   5  -8  -4   -0.06    0.11
  -5   8   4    0.16    0.23
  -5   8   4    0.05    0.15
   4  -8  -4   -0.03    0.12
  -4   8   4    0.04    0.19
  -4   8   4   -0.07    0.11
   3  -8  -4    0.91    0.25
  -3   8   4    0.42    0.17
  -3   8   4    0.75    0.30
   2  -8  -4    5.19    0.43
  -2   8   4    3.99    0.62
  -2   8   4    4.58    0.45
   1  -8  -4    1.51    0.26
  -1   8   4    1.33    0.27
  -1   8   4    1.40    0.35
   0  -8  -4    0.09    0.13
   0   8   4   -0.06    0.11
   0   8   4    0.25    0.21
  -1  -8  -4    0.24    0.16
  -1  -8  -4    0.14    0.15
   1   8   4    0.26    0.21
   1   8   4    0.15    0.15
  -2  -8  -4    0.43    0.18
  -2  -8  -4    0.33    0.19
   2   8   4    0.75    0.29
   2   8   4    0.54    0.23
  -3  -8  -4    0.28    0.19
   3   8   4    0.02    0.14
   3   8   4   -0.06    0.13
   3   8   4    0.04    0.19
  -4  -8  -4    0.21    0.18
   4   8   4    0.15    0.21
   4   8   4    0.21    0.19
   4   8   4    0.27    0.16
  -5  -8  -4    0.45    0.22
   5   8   4   -0.16    0.15
   5   8   4   -0.06    0.19
   5   8   4    0.16    0.17
  -6  -8  -4    1.23    0.36
   6   8   4    0.39    0.20
   6   8   4    0.35    0.26
  -7  -8  -4    0.50    0.30
   7   8   4    0.15    0.18
   7   8   4   -0.12    0.22
   9  -9  -4    0.03    0.25
  -9   9   4   -0.15    0.27
   8  -9  -4    4.84    0.68
  -8   9   4    7.85    1.00
   7  -9  -4    3.76    0.55
  -7   9   4    4.56    0.76
   6  -9  -4    0.30    0.21
  -6   9   4    0.27    0.32
   5  -9  -4    3.85    0.53
  -5   9   4    3.43    0.65
  -5   9   4    4.49    0.58
   4  -9  -4    4.78    0.47
  -4   9   4    4.21    0.53
  -4   9   4    4.23    0.69
   3  -9  -4    0.15    0.18
  -3   9   4    0.09    0.22
  -3   9   4    0.24    0.18
   2  -9  -4    1.36    0.27
  -2   9   4    1.62    0.33
  -2   9   4    2.70    0.52
   1  -9  -4    0.11    0.15
  -1   9   4    0.39    0.26
  -1   9   4    0.17    0.16
   0  -9  -4    0.73    0.21
   0   9   4    0.64    0.23
   0   9   4    0.89    0.34
  -1  -9  -4    0.17    0.16
   1   9   4    0.10    0.15
   1   9   4    0.23    0.24
  -2  -9  -4    0.19    0.17
   2   9   4    0.30    0.19
   2   9   4    0.22    0.24
   3   9   4    4.56    0.60
   3   9   4    5.49    0.73
  -4  -9  -4    2.27    0.39
   4   9   4    0.87    0.25
   4   9   4    1.15    0.35
   4   9   4    1.17    0.38
  -5  -9  -4    0.48    0.25
   5   9   4   -0.18    0.17
   5   9   4   -0.18    0.23
   5   9   4    0.17    0.26
  -6  -9  -4    0.96    0.33
   6   9   4    0.29    0.20
   6   9   4    0.29    0.27
   8 -10  -4    4.31    0.64
  -8  10   4    4.18    0.80
   7 -10  -4    1.95    0.45
  -7  10   4    2.12    0.57
   6 -10  -4   -0.13    0.17
  -6  10   4    0.42    0.34
   5 -10  -4    4.99    0.61
  -5  10   4    4.26    0.60
  -5  10   4    3.80    0.70
   4 -10  -4    9.46    0.72
  -4  10   4    9.46    0.93
  -4  10   4    8.19    0.72
   3 -10  -4    0.36    0.22
  -3  10   4    0.27    0.18
  -3  10   4   -0.09    0.23
   2 -10  -4    0.32    0.22
  -2  10   4   -0.10    0.11
  -2  10   4   -0.04    0.21
   1 -10  -4    0.08    0.18
  -1  10   4    0.24    0.19
  -1  10   4    0.27    0.29
   0 -10  -4   -0.02    0.18
   0  10   4   -0.07    0.15
   0  10   4    0.00    0.25
  -1 -10  -4   -0.31    0.15
   1  10   4   -0.07    0.14
   1  10   4    0.30    0.26
  -2 -10  -4    0.14    0.19
   2  10   4    0.09    0.20
   2  10   4   -0.17    0.25
  -3 -10  -4    0.09    0.18
   3  10   4    0.67    0.29
   3  10   4    0.37    0.32
   4  10   4    0.71    0.31
   4  10   4    0.43    0.32
   5  10   4    1.22    0.39
   5  10   4    0.43    0.26
   6 -11  -4   -0.14    0.17
  -6  11   4    0.17    0.32
   5 -11  -4    5.72    0.69
  -5  11   4    4.71    0.84
  -5  11   4    4.63    0.68
   4 -11  -4    0.40    0.27
  -4  11   4    0.02    0.18
  -4  11   4    0.85    0.44
   3 -11  -4    0.64    0.29
  -3  11   4   -0.05    0.26
  -3  11   4    0.08    0.19
   2 -11  -4    0.50    0.27
  -2  11   4    0.42    0.26
  -2  11   4    1.41    0.46
   1 -11  -4    0.10    0.21
  -1  11   4    0.27    0.23
  -1  11   4    0.48    0.31
   0 -11  -4   -0.01    0.20
   0  11   4   -0.09    0.24
   0  11   4    0.30    0.22
  -1 -11  -4    0.75    0.28
   1  11   4    0.40    0.25
   1  11   4    0.48    0.30
  -2 -11  -4    1.63    0.34
   2  11   4    1.94    0.45
   2  11   4    2.71    0.57
  -3 -11  -4   -0.43    0.18
   3  11   4    0.11    0.28
   3  11   4    0.06    0.23
   3 -12  -4   -0.30    0.21
  -3  12   4   -0.19    0.18
  -3  12   4    0.18    0.34
   2 -12  -4   -0.53    0.17
  -2  12   4   -0.12    0.19
  -2  12   4    0.00    0.30
   1 -12  -4    0.05    0.24
  -1  12   4    0.03    0.18
  -1  12   4    0.35    0.40
   0 -12  -4    0.73    0.29
   0  12   4    1.02    0.33
   0  12   4    1.14    0.48
   3  13  -5   -0.20    0.22
   3  13  -5    0.35    0.35
  -3 -13   5    0.20    0.23
   2  13  -5    0.29    0.35
   2  13  -5    0.20    0.28
  -2 -13   5    0.22    0.24
   1  13  -5    1.75    0.50
   1  13  -5    0.81    0.33
  -1 -13   5    0.53    0.26
   0  13  -5    1.96    0.52
   0  13  -5    1.04    0.38
   0 -13   5    1.62    0.37
  -1  13  -5    2.82    0.62
  -1  13  -5    4.94    0.68
   1 -13   5    3.80    0.52
  -2  13  -5    3.45    0.63
  -2  13  -5    2.85    0.66
   2 -13   5    3.11    0.50
  -3  13  -5    0.58    0.36
   3 -13   5    0.79    0.32
  -4  13  -5   -0.39    0.29
   5  12  -5    0.40    0.28
   5  12  -5    0.55    0.24
   4  12  -5    0.04    0.31
   4  12  -5    0.00    0.21
   4  12  -5    0.25    0.23
   3  12  -5    0.28    0.26
   3  12  -5    0.19    0.26
   3  12  -5    0.05    0.20
   2  12  -5    0.43    0.25
   2  12  -5    0.53    0.34
  -2 -12   5    0.32    0.21
   1  12  -5    8.73    1.04
   1  12  -5    8.79    0.79
  -1 -12   5    8.42    0.68
   0  12  -5    5.18    0.79
   0  12  -5    3.99    0.59
   0 -12   5    4.02    0.48
  -1  12  -5    0.03    0.32
  -1  12  -5    0.06    0.21
   1 -12   5    0.09    0.19
  -2  12  -5    1.05    0.36
  -2  12  -5    0.40    0.36
   2 -12   5    0.42    0.23
  -3  12  -5    0.03    0.24
   3 -12   5    0.35    0.24
  -4  12  -5   -0.28    0.26
   4 -12   5   -0.45    0.14
  -5  12  -5    1.46    0.52
   5 -12   5    0.78    0.31
   7  11  -5   -0.13    0.17
   7  11  -5    0.15    0.24
  -7 -11   5    0.46    0.36
   6  11  -5    0.02    0.23
   6  11  -5    0.33    0.20
  -6 -11   5    0.12    0.28
   5  11  -5   -0.05    0.17
   5  11  -5   -0.05    0.21
  -5 -11   5    0.28    0.32
   4  11  -5    0.47    0.26
   4  11  -5    0.52    0.28
   4  11  -5    0.31    0.20
  -4 -11   5    0.31    0.27
   3  11  -5   -0.13    0.22
   3  11  -5   -0.07    0.13
   3  11  -5    0.15    0.22
  -3 -11   5   -0.10    0.22
   2  11  -5    0.11    0.27
   2  11  -5   -0.10    0.19
   1  11  -5    0.42    0.32
   1  11  -5    0.48    0.24
  -1 -11   5    0.97    0.25
   0  11  -5    1.18    0.31
   0  11  -5    1.19    0.41
   0 -11   5    1.20    0.25
  -1  11  -5    1.43    0.36
  -1  11  -5    1.54    0.49
   1 -11   5    2.35    0.34
  -2  11  -5    0.49    0.31
  -2  11  -5    0.30    0.23
   2 -11   5    0.32    0.19
  -3  11  -5   -0.05    0.23
   3 -11   5    0.14    0.19
  -4  11  -5    0.24    0.28
   4 -11   5    0.27    0.20
  -5  11  -5    0.21    0.29
   5 -11   5   -0.08    0.15
  -6  11  -5    0.04    0.34
   6 -11   5    0.16    0.18
  -7  11  -5    1.46    0.51
   7 -11   5    1.56    0.38
   8  10  -5    0.36    0.20
   8  10  -5    0.49    0.28
  -8 -10   5    0.71    0.44
   7  10  -5   -0.09    0.22
   7  10  -5    0.12    0.15
  -7 -10   5    0.29    0.34
   6  10  -5    1.05    0.30
   6  10  -5    0.53    0.20
  -6 -10   5    0.92    0.40
   5  10  -5    0.25    0.15
   5  10  -5    0.27    0.19
  -5 -10   5    0.24    0.27
   4  10  -5    0.08    0.13
   4  10  -5    0.17    0.20
   4  10  -5    0.06    0.18
  -4 -10   5   -0.02    0.23
   3  10  -5    4.62    0.59
   3  10  -5    3.50    0.36
   3  10  -5    4.16    0.52
  -3 -10   5    4.30    0.61
   2  10  -5    0.37    0.26
   2  10  -5    0.04    0.13
   2  10  -5    0.28    0.18
  -2 -10   5    0.41    0.22
   1  10  -5    1.65    0.35
   1  10  -5    1.80    0.45
  -1 -10   5    2.44    0.33
  -1 -10   5    2.59    0.41
   0  10  -5    1.87    0.35
   0  10  -5    1.66    0.43
   0 -10   5    1.88    0.30
  -1  10  -5   -0.08    0.19
  -1  10  -5    0.29    0.17
   1 -10   5    0.41    0.18
  -2  10  -5   -0.08    0.17
  -2  10  -5   -0.15    0.19
   2 -10   5   -0.04    0.15
  -3  10  -5    0.28    0.27
   3 -10   5    0.67    0.22
  -4  10  -5    0.81    0.34
   4 -10   5    1.10    0.26
  -5  10  -5    0.50    0.35
   5 -10   5    0.28    0.18
  -6  10  -5    0.14    0.29
   6 -10   5    0.33    0.19
  -7  10  -5    8.23    1.09
   7 -10   5    7.81    0.72
  -8  10  -5   12.90    1.19
   8 -10   5   12.44    0.98
   9   9  -5    0.41    0.21
   9   9  -5    0.64    0.30
  -9  -9   5    1.34    0.54
   8   9  -5    0.00    0.15
   8   9  -5   -0.19    0.16
  -8  -9   5   -0.19    0.32
   7   9  -5    1.72    0.36
   7   9  -5    1.13    0.26
  -7  -9   5    1.77    0.55
   6   9  -5    0.58    0.20
   6   9  -5    0.34    0.22
  -6  -9   5    0.81    0.36
   5   9  -5    0.34    0.14
   5   9  -5    0.22    0.17
   5   9  -5    0.46    0.20
  -5  -9   5    0.16    0.24
   4   9  -5    1.33    0.29
   4   9  -5    0.99    0.19
   4   9  -5    1.61    0.32
  -4  -9   5    1.75    0.42
   3   9  -5    2.17    0.40
   3   9  -5    2.46    0.30
   3   9  -5    2.44    0.37
  -3  -9   5    2.57    0.45
   2   9  -5    0.20    0.17
   2   9  -5    0.51    0.17
   2   9  -5    0.39    0.23
  -2  -9   5    0.58    0.24
   1   9  -5    0.33    0.14
   1   9  -5   -0.07    0.17
   1   9  -5   -0.02    0.14
  -1  -9   5    0.34    0.20
   0   9  -5    1.00    0.34
   0   9  -5    1.09    0.27
   0  -9   5    1.35    0.24
   0  -9   5    1.09    0.26
  -1   9  -5   17.56    1.01
  -1   9  -5   19.34    1.25
  -1   9  -5   17.19    1.09
   1  -9   5   17.39    0.97
  -2   9  -5    0.00    0.14
  -2   9  -5   -0.05    0.18
  -2   9  -5    0.18    0.13
   2  -9   5    0.17    0.15
  -3   9  -5   -0.04    0.20
  -3   9  -5    0.07    0.14
   3  -9   5    0.10    0.15
  -4   9  -5    0.25    0.28
   4  -9   5    0.48    0.18
  -5   9  -5    0.57    0.30
   5  -9   5    0.43    0.19
  -6   9  -5    0.04    0.24
   6  -9   5    0.28    0.19
  -7   9  -5   14.20    1.18
   7  -9   5   12.06    0.93
  -8   9  -5    0.30    0.34
   8  -9   5    0.42    0.26
  -9   9  -5    0.24    0.34
   9  -9   5    0.28    0.26
  10   8  -5    3.36    0.53
  10   8  -5    2.09    0.39
 -10  -8   5    3.77    0.83
   9   8  -5    0.08    0.15
   9   8  -5    0.58    0.26
  -9  -8   5    0.50    0.42
   8   8  -5    6.85    0.64
   8   8  -5    7.12    0.58
  -8  -8   5    7.49    0.87
   7   8  -5    0.21    0.15
   7   8  -5    0.37    0.22
  -7  -8   5    0.08    0.29
   6   8  -5    0.60    0.18
   6   8  -5    0.47    0.20
  -6  -8   5    0.35    0.31
   5   8  -5    1.27    0.28
   5   8  -5    0.90    0.22
   5   8  -5    1.38    0.23
  -5  -8   5    1.05    0.36
   4   8  -5    1.38    0.27
   4   8  -5    1.11    0.26
   4   8  -5    1.23    0.21
  -4  -8   5    1.22    0.34
   3   8  -5    0.13    0.15
   3   8  -5    0.21    0.11
   3   8  -5    0.16    0.17
  -3  -8   5    0.02    0.16
   2   8  -5    0.46    0.21
   2   8  -5    0.43    0.13
   2   8  -5    0.34    0.18
  -2  -8   5    0.56    0.22
   1   8  -5    0.20    0.14
   1   8  -5    0.23    0.13
   1   8  -5    0.19    0.18
  -1  -8   5    0.23    0.17
   0   8  -5   46.05    2.36
   0   8  -5   48.68    2.49
   0   8  -5   48.87    2.36
   0  -8   5   47.62    2.25
  -1   8  -5    0.39    0.20
  -1   8  -5    0.31    0.15
  -1   8  -5    0.35    0.16
  -2   8  -5    1.94    0.36
  -2   8  -5    2.25    0.26
  -2   8  -5    1.91    0.39
   2  -8   5    2.26    0.28
  -3   8  -5    1.63    0.39
  -3   8  -5    2.02    0.26
   3  -8   5    1.61    0.26
  -4   8  -5    8.13    0.78
  -4   8  -5    9.68    0.57
   4  -8   5    9.40    0.63
  -5   8  -5    4.38    0.37
  -5   8  -5    4.82    0.68
   5  -8   5    5.17    0.45
  -6   8  -5    0.10    0.15
  -6   8  -5    0.02    0.21
   6  -8   5    0.24    0.15
  -7   8  -5    1.80    0.47
  -7   8  -5    3.15    0.48
   7  -8   5    2.78    0.43
  -8   8  -5    6.99    0.91
   8  -8   5    5.27    0.64
  -9   8  -5   -0.10    0.28
   9  -8   5    0.03    0.19
  10   7  -5    0.08    0.18
  10   7  -5    0.16    0.21
 -10  -7   5    0.17    0.37
   9   7  -5    7.89    0.66
   9   7  -5    7.55    0.63
  -9  -7   5    5.74    0.96
   8   7  -5    3.37    0.46
   8   7  -5    3.60    0.44
  -8  -7   5    3.04    0.65
   7   7  -5    0.78    0.24
   7   7  -5    0.76    0.21
  -7  -7   5    1.18    0.43
   6   7  -5    8.17    0.61
   6   7  -5    7.61    0.55
  -6  -7   5    7.94    0.81
   5   7  -5    2.62    0.28
   5   7  -5    2.81    0.36
   5   7  -5    2.71    0.31
  -5  -7   5    2.55    0.49
   4   7  -5   22.05    1.19
   4   7  -5   21.15    1.17
   4   7  -5   22.70    1.13
  -4  -7   5   21.09    1.35
   3   7  -5    0.51    0.16
   3   7  -5    0.44    0.17
   3   7  -5    0.48    0.14
  -3  -7   5    0.37    0.20
   2   7  -5   12.11    0.74
   2   7  -5   11.72    0.79
   2   7  -5   12.38    0.66
  -2  -7   5   12.50    0.83
   1   7  -5    9.26    0.64
   1   7  -5    7.54    0.63
   1   7  -5    9.32    0.61
   1   7  -5    9.00    0.51
   0   7  -5    0.21    0.15
   0   7  -5    0.05    0.10
   0   7  -5    0.13    0.11
   0  -7   5    0.23    0.10
  -1   7  -5   18.05    1.12
  -1   7  -5   18.33    0.97
  -1   7  -5   17.32    1.03
   1  -7   5   17.59    0.92
  -2   7  -5    8.17    0.69
  -2   7  -5    8.53    0.53
   2  -7   5    8.95    0.54
  -3   7  -5   -0.07    0.14
  -3   7  -5    0.00    0.08
   3  -7   5    0.08    0.11
  -4   7  -5   10.23    0.85
  -4   7  -5   10.73    0.63
   4  -7   5   10.44    0.67
  -5   7  -5    0.79    0.21
  -5   7  -5    0.92    0.32
   5  -7   5    0.72    0.19
  -6   7  -5    0.26    0.22
  -6   7  -5    0.59    0.21
   6  -7   5    0.47    0.19
  -7   7  -5   -0.13    0.17
  -7   7  -5   -0.02    0.19
   7  -7   5    0.03    0.15
  -8   7  -5    0.22    0.24
  -8   7  -5    0.50    0.31
   8  -7   5    0.40    0.22
  -9   7  -5   -0.17    0.26
  -9   7  -5   -0.08    0.26
   9  -7   5    0.29    0.23
 -10   7  -5    0.21    0.32
 -10   7  -5   -0.01    0.34
  10  -7   5   -0.06    0.23
  11   6  -5    0.02    0.20
  11   6  -5    0.18    0.23
 -11  -6   5    0.56    0.49
  10   6  -5   -0.16    0.18
  10   6  -5    0.07    0.19
 -10  -6   5    0.02    0.32
   9   6  -5    0.30    0.20
   9   6  -5   -0.08    0.16
  -9  -6   5   -0.01    0.27
   8   6  -5    0.50    0.21
   8   6  -5    1.38    0.28
  -8  -6   5    0.91    0.40
   7   6  -5    0.10    0.14
   7   6  -5    0.24    0.15
  -7  -6   5   -0.25    0.24
   6   6  -5   40.38    1.91
   6   6  -5   37.69    1.93
  -6  -6   5   36.60    2.19
   5   6  -5    0.06    0.12
   5   6  -5    0.08    0.08
   5   6  -5   -0.06    0.10
  -5  -6   5   -0.02    0.20
   4   6  -5    0.80    0.17
   4   6  -5    0.78    0.18
   4   6  -5    0.83    0.18
  -4  -6   5    0.98    0.29
   3   6  -5    3.09    0.32
   3   6  -5    3.85    0.29
   3   6  -5    3.54    0.32
  -3  -6   5    3.36    0.46
   2   6  -5    8.57    0.48
   2   6  -5    8.23    0.53
   2   6  -5    8.65    0.63
   2   6  -5    7.94    0.57
   1   6  -5    1.21    0.20
   1   6  -5    1.19    0.24
   1   6  -5    1.65    0.16
   1   6  -5    1.18    0.23
   0   6  -5    3.02    0.30
   0   6  -5    3.10    0.30
   0   6  -5    3.44    0.24
   0   6  -5    2.74    0.37
  -1   6  -5    0.58    0.18
  -1   6  -5    1.08    0.25
  -1   6  -5    0.75    0.15
   1  -6   5    0.80    0.14
  -2   6  -5   13.13    0.89
  -2   6  -5   13.04    0.70
   2  -6   5   13.28    0.71
  -3   6  -5   29.32    1.67
  -3   6  -5   30.28    1.47
   3  -6   5   30.22    1.47
  -4   6  -5    4.11    0.35
  -4   6  -5    4.07    0.53
   4  -6   5    3.72    0.34
  -5   6  -5    0.84    0.22
  -5   6  -5    0.98    0.29
   5  -6   5    0.64    0.17
  -6   6  -5    1.20    0.28
  -6   6  -5    1.33    0.34
   6  -6   5    1.31    0.26
  -7   6  -5    0.29    0.23
  -7   6  -5    0.01    0.20
   7  -6   5    0.26    0.20
  -8   6  -5    1.19    0.34
  -8   6  -5    1.27    0.41
   8  -6   5    0.67    0.27
  -9   6  -5    2.66    0.57
  -9   6  -5    2.59    0.50
   9  -6   5    2.51    0.46
 -10   6  -5    0.39    0.33
  10  -6   5    0.74    0.31
  10  -6   5    0.39    0.34
  11   5  -5    0.09    0.21
  11   5  -5    0.35    0.25
 -11  -5   5   -0.05    0.36
  10   5  -5   -0.23    0.16
  10   5  -5    0.31    0.23
 -10  -5   5    0.27    0.37
   9   5  -5    1.67    0.35
   9   5  -5    1.82    0.33
  -9  -5   5    1.12    0.44
   8   5  -5    0.08    0.14
   8   5  -5   -0.02    0.14
  -8  -5   5   -0.31    0.22
   7   5  -5    2.12    0.32
   7   5  -5    2.51    0.33
  -7  -5   5    2.32    0.51
   6   5  -5    0.14    0.13
   6   5  -5    0.33    0.15
  -6  -5   5    0.29    0.25
   5   5  -5   -0.15    0.08
   5   5  -5    0.15    0.11
  -5  -5   5   -0.13    0.14
   4   5  -5    9.03    0.53
   4   5  -5    8.19    0.50
   4   5  -5    8.56    0.54
  -4  -5   5    8.40    0.69
   3   5  -5   27.12    1.31
   3   5  -5   27.55    1.36
   3   5  -5   27.39    1.35
  -3  -5   5   27.20    1.51
   2   5  -5   41.02    1.89
   2   5  -5   39.23    1.93
   2   5  -5   39.97    2.00
   2   5  -5   39.10    1.83
   1   5  -5    7.90    0.54
   1   5  -5    8.23    0.55
   1   5  -5    8.67    0.51
   1   5  -5    7.58    0.42
   0   5  -5   14.12    0.71
   0   5  -5   14.75    0.80
   0   5  -5   14.84    0.81
   0   5  -5   14.98    0.88
  -1   5  -5    5.00    0.45
  -1   5  -5    5.34    0.35
   1  -5   5    5.22    0.33
  -2   5  -5    0.06    0.08
  -2   5  -5    0.15    0.15
   2  -5   5    0.26    0.09
  -3   5  -5    7.39    0.47
  -3   5  -5    7.07    0.59
   3  -5   5    7.00    0.45
  -4   5  -5    8.27    0.55
  -4   5  -5    8.06    0.66
   4  -5   5    7.83    0.52
  -5   5  -5    0.16    0.19
  -5   5  -5    0.06    0.17
   5  -5   5    0.02    0.09
  -6   5  -5   13.34    0.84
  -6   5  -5   13.39    0.97
   6  -5   5   11.82    0.81
  -7   5  -5    0.12    0.23
  -7   5  -5    0.00    0.18
   7  -5   5   -0.09    0.14
  -8   5  -5    0.28    0.28
  -8   5  -5    0.32    0.26
   8  -5   5    0.21    0.20
  -9   5  -5    5.95    0.62
   9  -5   5    6.16    0.81
   9  -5   5    6.32    0.71
   9  -5   5    4.80    0.75
 -10   5  -5    0.47    0.34
  10  -5   5    1.16    0.34
  10  -5   5    1.59    0.53
  10  -5   5    1.08    0.40
  12   4  -5    0.41    0.27
  12   4  -5   -0.07    0.25
 -12  -4   5   -0.02    0.38
  11   4  -5    5.35    0.68
  11   4  -5    7.18    0.79
 -11  -4   5    5.68    0.95
  10   4  -5    0.40    0.20
  10   4  -5    0.71    0.27
 -10  -4   5   -0.25    0.26
   9   4  -5    3.85    0.51
   9   4  -5    3.57    0.45
  -9  -4   5    2.94    0.66
   8   4  -5    1.03    0.25
   8   4  -5    1.84    0.30
  -8  -4   5    1.78    0.47
   7   4  -5   16.88    0.95
   7   4  -5   15.75    0.98
  -7  -4   5   16.53    1.21
   6   4  -5    1.20    0.21
   6   4  -5    0.65    0.19
  -6  -4   5    0.96    0.31
   5   4  -5   -0.04    0.08
   5   4  -5   -0.11    0.08
  -5  -4   5    0.01    0.15
  -5  -4   5    0.07    0.04
   4   4  -5    4.57    0.35
   4   4  -5    4.99    0.35
  -4  -4   5    4.93    0.31
  -4  -4   5    4.33    0.47
   3   4  -5   75.45    3.59
   3   4  -5   74.72    3.42
   3   4  -5   75.35    3.43
   3   4  -5   76.88    3.42
   2   4  -5   61.18    2.77
   2   4  -5   60.52    2.84
   2   4  -5   61.08    2.79
   2   4  -5   63.13    2.93
   1   4  -5    4.88    0.37
   1   4  -5    4.03    0.30
   1   4  -5    4.83    0.36
   1   4  -5    4.55    0.26
   0   4  -5   11.83    0.60
   0   4  -5   12.87    0.68
   0   4  -5   12.70    0.69
   0   4  -5   12.49    0.75
  -1   4  -5   42.40    1.99
  -1   4  -5   42.64    2.11
   1  -4   5   43.48    1.94
  -2   4  -5   62.17    3.02
  -2   4  -5   62.33    2.88
   2  -4   5   63.91    2.84
  -3   4  -5    0.12    0.12
  -3   4  -5   -0.01    0.11
   3  -4   5    0.14    0.07
  -4   4  -5    4.48    0.40
  -4   4  -5    4.76    0.46
   4  -4   5    4.79    0.36
  -5   4  -5    5.33    0.53
  -5   4  -5    5.54    0.48
   5  -4   5    4.90    0.42
  -6   4  -5   41.21    2.02
  -6   4  -5   37.90    2.10
   6  -4   5   38.53    1.98
  -7   4  -5    0.26    0.23
  -7   4  -5    0.01    0.17
   7  -4   5    0.23    0.16
  -8   4  -5    3.95    0.56
   8  -4   5    3.27    0.55
   8  -4   5    3.90    0.62
   8  -4   5    2.97    0.45
  -9   4  -5    0.91    0.40
   9  -4   5    0.99    0.34
   9  -4   5    0.66    0.28
   9  -4   5    0.87    0.34
 -10   4  -5    4.40    0.69
  10  -4   5    4.10    0.64
  10  -4   5    2.82    0.60
  10  -4   5    3.58    0.56
 -11   4  -5    0.07    0.34
  11  -4   5    0.36    0.28
  11  -4   5    0.20    0.36
  12   3  -5    0.06    0.23
  12   3  -5    0.40    0.26
 -12  -3   5    0.12    0.39
  11   3  -5    3.04    0.51
  11   3  -5    2.99    0.48
 -11  -3   5    4.44    0.86
  10   3  -5    0.48    0.21
  10   3  -5    0.54    0.28
 -10  -3   5    0.68    0.40
   9   3  -5    0.02    0.16
   9   3  -5   -0.08    0.12
  -9  -3   5    0.16    0.26
   8   3  -5    0.39    0.21
   8   3  -5    0.39    0.16
  -8  -3   5    0.31    0.31
   7   3  -5   70.88    3.25
   7   3  -5   66.70    3.31
  -7  -3   5   70.17    3.57
   6   3  -5   -0.07    0.09
   6   3  -5   -0.06    0.07
  -6  -3   5   -0.14    0.13
   5   3  -5    0.15    0.08
   5   3  -5    0.19    0.11
  -5  -3   5    0.34    0.19
   4   3  -5    1.13    0.19
   4   3  -5    0.83    0.13
  -4  -3   5    0.81    0.11
  -4  -3   5    0.82    0.23
   3   3  -5   52.77    2.59
   3   3  -5   54.33    2.41
   3   3  -5   52.59    2.45
  -3  -3   5   53.21    2.44
   2   3  -5   21.77    1.14
   2   3  -5   20.29    1.01
   2   3  -5   21.97    1.01
   1   3  -5    5.48    0.32
   1   3  -5    4.95    0.28
   1   3  -5    5.76    0.39
   1   3  -5    5.52    0.37
   0   3  -5    0.09    0.07
   0   3  -5    0.12    0.10
   0   3  -5    0.14    0.04
  -1   3  -5  127.47    5.86
  -1   3  -5  134.11    5.97
   1  -3   5  133.28    5.79
  -2   3  -5   86.96    4.00
  -2   3  -5   87.71    4.10
   2  -3   5   90.06    3.93
  -3   3  -5    0.63    0.19
  -3   3  -5    0.43    0.17
   3  -3   5    0.58    0.11
  -4   3  -5   11.05    0.70
  -4   3  -5   10.83    0.75
   4  -3   5   11.19    0.65
  -5   3  -5    5.93    0.52
  -5   3  -5    6.34    0.55
   5  -3   5    5.90    0.45
  -6   3  -5    8.08    0.65
   6  -3   5    6.77    0.56
   6  -3   5    6.88    0.64
  -7   3  -5   -0.09    0.22
   7  -3   5    0.28    0.17
   7  -3   5    0.81    0.30
   7  -3   5    0.36    0.22
  -8   3  -5   21.97    1.36
   8  -3   5   23.27    1.30
   8  -3   5   18.89    1.39
   8  -3   5   22.19    1.39
  -9   3  -5   13.80    1.04
   9  -3   5   12.88    0.94
   9  -3   5   13.01    1.00
   9  -3   5   12.29    1.08
 -10   3  -5    2.31    0.58
  10  -3   5    1.29    0.44
  10  -3   5    2.13    0.49
  10  -3   5    2.23    0.43
 -11   3  -5   -0.44    0.38
  11  -3   5    0.21    0.23
  11  -3   5   -0.19    0.27
  12   2  -5    1.17    0.37
  12   2  -5    0.84    0.29
 -12  -2   5    0.84    0.47
  11   2  -5   16.95    1.10
  11   2  -5   17.71    1.20
 -11  -2   5   15.09    1.34
  10   2  -5    0.89    0.31
  10   2  -5    1.08    0.28
 -10  -2   5    0.66    0.40
   9   2  -5    0.81    0.23
   9   2  -5    0.78    0.28
  -9  -2   5    0.18    0.29
   8   2  -5   13.69    0.90
   8   2  -5   13.51    0.83
  -8  -2   5   12.87    1.06
   7   2  -5   -0.08    0.13
   7   2  -5    0.01    0.10
  -7  -2   5   -0.07    0.17
   6   2  -5    0.07    0.10
   6   2  -5   -0.01    0.07
  -6  -2   5   -0.09    0.15
   5   2  -5    1.81    0.18
   5   2  -5    2.61    0.30
  -5  -2   5    1.93    0.12
  -5  -2   5    1.62    0.33
   4   2  -5   13.29    0.68
   4   2  -5   13.88    0.76
  -4  -2   5   13.59    0.87
  -4  -2   5   13.81    0.67
   3   2  -5    0.71    0.14
   3   2  -5    0.75    0.09
   3   2  -5    0.99    0.21
  -3  -2   5    1.08    0.14
   2   2  -5    3.25    0.19
   2   2  -5    3.08    0.22
   2   2  -5    3.15    0.28
  -2  -2   5    3.17    0.25
   1   2  -5  169.56    7.67
   1   2  -5  172.61    7.59
  -1  -2   5  177.09    7.70
   0   2  -5   12.52    0.58
   0   2  -5   12.96    0.66
   0  -2   5   13.36    0.73
  -1   2  -5   14.90    0.77
   1  -2   5   14.04    0.83
   1  -2   5   14.88    0.68
  -2   2  -5   70.30    3.31
   2  -2   5   74.83    3.40
   2  -2   5   72.18    3.22
  -3   2  -5   -0.05    0.13
   3  -2   5   -0.04    0.05
   3  -2   5    0.06    0.12
  -4   2  -5    3.71    0.37
   4  -2   5    3.89    0.38
   4  -2   5    2.94    0.28
  -5   2  -5    1.93    0.34
   5  -2   5    1.71    0.32
   5  -2   5    2.13    0.27
   5  -2   5    1.87    0.36
  -6   2  -5   78.39    3.74
   6  -2   5   80.01    3.66
   6  -2   5   77.70    3.78
   6  -2   5   76.65    3.83
  -7   2  -5    0.36    0.29
   7  -2   5   -0.11    0.12
   7  -2   5    0.15    0.20
   7  -2   5   -0.12    0.11
  -8   2  -5    0.62    0.33
   8  -2   5    0.70    0.26
   8  -2   5    0.82    0.33
   8  -2   5    1.01    0.26
  -9   2  -5    3.90    0.59
   9  -2   5    2.32    0.53
   9  -2   5    3.12    0.46
   9  -2   5    2.77    0.48
 -10   2  -5   17.72    1.29
  10  -2   5   16.36    1.33
  10  -2   5   17.69    1.15
 -11   2  -5    2.51    0.65
  11  -2   5    1.63    0.39
  11  -2   5    2.69    0.62
  12   1  -5    0.77    0.34
  12   1  -5    1.22    0.36
 -12  -1   5    0.54    0.39
  11   1  -5    3.03    0.54
  11   1  -5    4.21    0.55
 -11  -1   5    3.59    0.73
  10   1  -5    1.96    0.42
  10   1  -5    1.68    0.35
 -10  -1   5    1.80    0.52
   9   1  -5    5.02    0.47
   9   1  -5    4.28    0.55
  -9  -1   5    4.15    0.69
   8   1  -5   18.96    1.15
   8   1  -5   18.73    1.06
  -8  -1   5   17.94    1.27
   7   1  -5   15.18    0.90
   7   1  -5   13.04    0.78
  -7  -1   5   13.20    0.65
  -7  -1   5   13.20    0.98
   6   1  -5    5.43    0.45
   6   1  -5    5.40    0.37
  -6  -1   5    4.45    0.50
  -6  -1   5    4.76    0.29
   5   1  -5   11.50    0.70
   5   1  -5   10.91    0.60
  -5  -1   5   11.45    0.58
  -5  -1   5   10.84    0.78
   4   1  -5    0.63    0.15
   4   1  -5    0.47    0.08
  -4  -1   5    0.36    0.08
  -4  -1   5    0.30    0.16
   3   1  -5    1.21    0.22
   3   1  -5    0.99    0.16
   3   1  -5    1.03    0.08
  -3  -1   5    0.81    0.13
   2   1  -5   31.20    1.43
   2   1  -5   29.15    1.48
  -2  -1   5   31.42    1.46
   1   1  -5   24.78    1.18
   1   1  -5   24.55    1.13
  -1  -1   5   24.95    1.23
   0   1  -5   14.80    0.75
   0  -1   5   14.78    0.81
  -1   1  -5    6.91    0.43
   1  -1   5    7.59    0.49
   1  -1   5    6.81    0.45
  -2   1  -5    0.02    0.12
   2  -1   5   -0.04    0.10
   2  -1   5    0.04    0.04
   2  -1   5    0.07    0.09
  -3   1  -5    0.18    0.15
   3  -1   5    0.01    0.10
   3  -1   5   -0.01    0.07
   3  -1   5    0.24    0.14
  -4   1  -5    7.53    0.54
   4  -1   5    6.83    0.55
   4  -1   5    6.32    0.53
   4  -1   5    7.27    0.44
  -5   1  -5    1.46    0.31
   5  -1   5    0.52    0.17
   5  -1   5    0.93    0.18
   5  -1   5    0.47    0.22
  -6   1  -5    2.29    0.41
   6  -1   5    2.18    0.40
   6  -1   5    3.21    0.41
   6  -1   5    2.33    0.31
  -7   1  -5    2.29    0.43
   7  -1   5    2.05    0.32
   7  -1   5    1.73    0.34
   7  -1   5    2.04    0.43
  -8   1  -5    1.22    0.38
   8  -1   5    1.17    0.26
   8  -1   5    0.79    0.29
   8  -1   5    1.21    0.31
  -9   1  -5   15.76    1.11
   9  -1   5   13.50    0.98
   9  -1   5   14.05    0.94
   9  -1   5   12.76    1.10
 -10   1  -5    0.58    0.37
  10  -1   5   -0.25    0.24
  10  -1   5    0.16    0.21
 -11   1  -5    0.38    0.39
  11  -1   5    0.24    0.25
  11  -1   5   -0.20    0.30
  12   0  -5    5.82    0.80
  12   0  -5    4.36    0.62
 -12   0   5    4.45    0.80
  11   0  -5    0.18    0.19
  11   0  -5   -0.16    0.19
 -11   0   5    0.05    0.25
  10   0  -5    3.07    0.49
  10   0  -5    2.60    0.41
 -10   0   5    3.02    0.61
   9   0  -5    0.32    0.18
   9   0  -5   -0.03    0.15
  -9   0   5    0.44    0.29
   8   0  -5   -0.27    0.11
   8   0  -5   -0.05    0.09
  -8   0   5   -0.13    0.16
  -8   0   5   -0.07    0.07
   7   0  -5    0.27    0.15
   7   0  -5    0.62    0.16
  -7   0   5    0.08    0.19
  -7   0   5    0.64    0.13
   6   0  -5    9.23    0.62
   6   0  -5    9.06    0.54
  -6   0   5    7.12    0.64
  -6   0   5    8.48    0.51
   5   0  -5    0.61    0.12
   5   0  -5    0.19    0.13
  -5   0   5    0.43    0.11
  -5   0   5    0.42    0.18
   4   0  -5    0.25    0.11
   4   0  -5    0.17    0.06
  -4   0   5    0.25    0.09
  -4   0   5    0.26    0.15
   3   0  -5    6.94    0.44
   3   0  -5    6.94    0.48
  -3   0   5    7.10    0.44
   2   0  -5    4.59    0.22
   2   0  -5    4.41    0.31
   2   0  -5    4.70    0.30
  -2   0   5    4.67    0.22
  -2   0   5    4.35    0.33
   1   0  -5   15.81    0.74
   1   0  -5   14.64    0.76
  -1   0   5   16.20    0.73
  -1   0   5   15.50    0.84
   0   0  -5  133.63    5.91
   0   0  -5  129.63    5.98
   0   0   5  138.66    5.98
   0   0   5  137.52    6.06
  -1   0  -5    4.25    0.32
   1   0   5    4.50    0.32
   1   0   5    3.89    0.20
   1   0   5    3.72    0.33
  -2   0  -5  126.80    5.98
   2   0   5  134.73    6.06
   2   0   5  136.38    6.04
   2   0   5  137.04    5.88
  -3   0  -5    5.32    0.44
   3   0   5    5.92    0.46
   3   0   5    5.68    0.44
   3   0   5    5.46    0.33
  -4   0  -5    0.43    0.20
   4   0   5    0.54    0.19
   4   0   5    0.85    0.21
   4   0   5    0.70    0.13
  -5   0  -5    1.09    0.27
   5   0   5    0.95    0.17
   5   0   5    0.82    0.24
   5   0   5    0.76    0.21
  -6   0  -5   29.44    1.66
   6   0   5   31.03    1.73
   6   0   5   30.15    1.63
   6   0   5   30.00    1.52
  -7   0  -5    3.70    0.54
   7   0   5    4.08    0.39
   7   0   5    3.01    0.52
   7   0   5    3.25    0.44
  -8   0  -5    0.35    0.28
   8   0   5    0.22    0.19
   8   0   5    0.11    0.21
   8   0   5    0.46    0.19
  -9   0  -5    0.15    0.34
   9   0   5    0.26    0.26
   9   0   5    0.33    0.19
 -10   0  -5    2.03    0.57
  10   0   5    0.93    0.38
  10   0   5    0.99    0.28
 -11   0  -5    0.11    0.35
  11   0   5    0.21    0.33
  11   0   5    0.07    0.22
  12  -1  -5    4.28    0.68
  12  -1  -5    3.73    0.56
 -12   1   5    3.82    0.73
  11  -1  -5    0.64    0.26
  11  -1  -5    0.96    0.35
 -11   1   5    0.86    0.37
  10  -1  -5    1.67    0.34
  10  -1  -5    1.15    0.35
 -10   1   5    1.04    0.38
   9  -1  -5   -0.09    0.13
   9  -1  -5    0.19    0.19
  -9   1   5    0.14    0.24
   8  -1  -5    0.38    0.15
   8  -1  -5    0.57    0.23
  -8   1   5    0.20    0.12
  -8   1   5    0.21    0.21
   7  -1  -5    0.36    0.17
   7  -1  -5    0.38    0.14
  -7   1   5    0.57    0.24
  -7   1   5    0.24    0.11
   6  -1  -5   11.48    0.74
  -6   1   5   10.91    0.78
  -6   1   5   10.89    0.67
   5  -1  -5    0.09    0.10
  -5   1   5   -0.07    0.10
  -5   1   5    0.00    0.07
   4  -1  -5   15.92    0.86
  -4   1   5   15.32    0.89
  -4   1   5   14.95    0.84
   3  -1  -5   32.74    1.63
   3  -1  -5   34.46    1.61
  -3   1   5   33.33    1.63
   2  -1  -5   65.78    3.05
   2  -1  -5   67.08    3.05
  -2   1   5   67.06    2.99
  -2   1   5   70.31    3.13
   1  -1  -5   11.31    0.55
   1  -1  -5   10.69    0.56
  -1   1   5   10.83    0.55
  -1   1   5   11.44    0.66
   0  -1  -5   56.30    2.57
   0  -1  -5   56.61    2.63
   0   1   5   59.11    2.64
   0   1   5   59.53    2.73
  -1  -1  -5    4.37    0.33
   1   1   5    4.37    0.37
   1   1   5    5.06    0.25
   1   1   5    4.90    0.35
  -2  -1  -5   56.37    2.77
   2   1   5   61.63    2.82
   2   1   5   59.22    2.66
   2   1   5   62.52    2.85
  -3  -1  -5    6.64    0.50
   3   1   5    6.36    0.37
   3   1   5    6.71    0.49
   3   1   5    6.77    0.50
  -4  -1  -5   -0.03    0.15
   4   1   5   -0.03    0.10
   4   1   5   -0.08    0.06
   4   1   5   -0.03    0.10
  -5  -1  -5    0.09    0.19
   5   1   5    0.13    0.14
   5   1   5    0.12    0.10
   5   1   5   -0.05    0.11
  -6  -1  -5    0.12    0.22
   6   1   5    0.14    0.16
   6   1   5   -0.01    0.13
   6   1   5   -0.01    0.10
  -7  -1  -5    0.21    0.27
   7   1   5    0.07    0.14
   7   1   5   -0.05    0.12
   7   1   5   -0.03    0.14
  -8  -1  -5    0.20    0.25
   8   1   5    0.15    0.17
   8   1   5    0.09    0.15
   8   1   5    0.55    0.26
  -9  -1  -5    6.80    0.78
   9   1   5    6.13    0.56
   9   1   5    5.99    0.80
 -10  -1  -5    3.99    0.72
  10   1   5    4.17    0.52
  10   1   5    4.30    0.73
  12  -2  -5    1.83    0.42
  12  -2  -5    1.24    0.43
 -12   2   5    1.90    0.50
  11  -2  -5    2.67    0.52
  11  -2  -5    2.17    0.43
 -11   2   5    2.13    0.52
  10  -2  -5    0.08    0.16
  10  -2  -5    0.21    0.21
 -10   2   5    0.07    0.22
   9  -2  -5    2.20    0.36
   9  -2  -5    1.89    0.38
  -9   2   5    2.65    0.52
  -9   2   5    1.83    0.31
   8  -2  -5    0.75    0.24
  -8   2   5    0.55    0.26
  -8   2   5    0.50    0.18
   7  -2  -5    6.17    0.51
  -7   2   5    4.39    0.42
  -7   2   5    4.67    0.50
   6  -2  -5    0.76    0.20
  -6   2   5    0.68    0.22
  -6   2   5    0.96    0.21
   5  -2  -5    7.34    0.51
  -5   2   5    7.04    0.53
  -5   2   5    6.74    0.50
   4  -2  -5   37.49    1.87
  -4   2   5   38.81    1.91
  -4   2   5   39.07    1.89
   3  -2  -5    0.56    0.14
   3  -2  -5    0.45    0.12
  -3   2   5    0.56    0.16
  -3   2   5    0.58    0.10
   2  -2  -5   64.87    2.97
   2  -2  -5   67.84    2.99
  -2   2   5   64.15    2.95
  -2   2   5   66.99    3.09
   1  -2  -5   20.19    0.98
   1  -2  -5   21.20    0.98
  -1   2   5   20.84    1.11
  -1   2   5   20.11    1.00
   0  -2  -5    8.64    0.50
   0  -2  -5    9.21    0.46
   0   2   5    8.68    0.51
   0   2   5    9.32    0.60
  -1  -2  -5    2.26    0.25
   1   2   5    2.30    0.31
   1   2   5    2.63    0.18
   1   2   5    2.56    0.25
  -2  -2  -5    0.43    0.18
   2   2   5    0.49    0.08
   2   2   5    0.41    0.15
   2   2   5    0.37    0.13
  -3  -2  -5   30.81    1.57
   3   2   5   30.70    1.60
   3   2   5   30.52    1.43
   3   2   5   30.76    1.60
  -4  -2  -5    0.16    0.18
   4   2   5   -0.02    0.07
   4   2   5    0.05    0.10
   4   2   5   -0.09    0.10
  -5  -2  -5    0.08    0.19
   5   2   5   -0.04    0.12
   5   2   5    0.10    0.09
   5   2   5   -0.21    0.12
  -6  -2  -5    0.56    0.28
   6   2   5    0.16    0.19
   6   2   5    0.51    0.15
   6   2   5    0.40    0.19
  -7  -2  -5    0.14    0.24
   7   2   5   -0.04    0.12
   7   2   5    0.02    0.20
   7   2   5   -0.01    0.13
  -8  -2  -5    5.29    0.72
   8   2   5    4.46    0.65
   8   2   5    5.78    0.48
   8   2   5    5.48    0.69
  -9  -2  -5    0.18    0.32
   9   2   5   -0.14    0.21
   9   2   5   -0.05    0.15
 -10  -2  -5    0.75    0.41
  10   2   5    0.51    0.39
  10   2   5    0.51    0.22
  12  -3  -5    0.24    0.27
  12  -3  -5    0.28    0.29
 -12   3   5    0.46    0.30
  11  -3  -5    5.54    0.76
  11  -3  -5    6.33    0.63
 -11   3   5    5.89    0.66
  10  -3  -5    0.12    0.16
  10  -3  -5   -0.04    0.19
 -10   3   5    0.12    0.21
   9  -3  -5    1.22    0.34
  -9   3   5    1.17    0.35
  -9   3   5    1.37    0.30
   8  -3  -5    2.26    0.40
  -8   3   5    2.59    0.39
  -8   3   5    2.26    0.42
   7  -3  -5    0.12    0.14
  -7   3   5    0.86    0.25
  -7   3   5    0.63    0.22
   6  -3  -5   10.35    0.70
  -6   3   5   10.19    0.71
  -6   3   5   10.01    0.70
   5  -3  -5    0.14    0.11
  -5   3   5   -0.04    0.09
  -5   3   5   -0.07    0.08
   4  -3  -5   30.18    1.51
  -4   3   5   30.19    1.49
  -4   3   5   28.04    1.57
  -4   3   5   31.49    1.47
   3  -3  -5   12.65    0.67
   3  -3  -5   11.83    0.68
  -3   3   5   13.05    0.78
  -3   3   5   11.92    0.66
   2  -3  -5   35.64    1.72
   2  -3  -5   37.91    1.76
  -2   3   5   38.97    1.90
  -2   3   5   37.61    1.75
   1  -3  -5   17.01    0.82
   1  -3  -5   16.58    0.80
  -1   3   5   15.79    0.84
  -1   3   5   15.93    0.95
   0  -3  -5    4.90    0.33
   0  -3  -5    4.63    0.31
   0   3   5    5.78    0.44
   0   3   5    5.21    0.36
  -1  -3  -5   13.21    0.73
   1   3   5   13.63    0.67
   1   3   5   13.81    0.77
   1   3   5   12.87    0.82
  -2  -3  -5   18.57    1.05
   2   3   5   20.52    1.14
   2   3   5   21.18    1.11
   2   3   5   20.74    0.97
  -3  -3  -5   18.09    1.05
   3   3   5   19.18    1.09
   3   3   5   19.11    0.93
   3   3   5   19.08    1.09
  -4  -3  -5   -0.03    0.17
   4   3   5   -0.02    0.08
   4   3   5    0.03    0.13
   4   3   5   -0.03    0.12
  -5  -3  -5    2.90    0.46
   5   3   5    2.83    0.42
   5   3   5    3.57    0.45
   5   3   5    3.26    0.28
  -6  -3  -5    0.49    0.26
   6   3   5    0.59    0.21
   6   3   5    0.53    0.15
   6   3   5    0.72    0.28
  -7  -3  -5   -0.14    0.23
   7   3   5    0.10    0.14
   7   3   5   -0.07    0.17
   7   3   5   -0.07    0.12
  -8  -3  -5    0.68    0.39
   8   3   5    0.59    0.20
   8   3   5    0.73    0.33
  -9  -3  -5    0.69    0.36
   9   3   5    0.35    0.31
   9   3   5    0.19    0.17
 -10  -3  -5    0.62    0.40
  10   3   5    0.14    0.18
  10   3   5   -0.06    0.29
  12  -4  -5    1.08    0.40
  12  -4  -5    0.97    0.34
 -12   4   5    1.96    0.49
  11  -4  -5    0.40    0.28
  11  -4  -5    0.57    0.27
 -11   4   5    0.57    0.25
  10  -4  -5    2.79    0.54
 -10   4   5    3.11    0.51
 -10   4   5    3.86    0.57
   9  -4  -5    0.01    0.18
  -9   4   5    0.59    0.24
  -9   4   5    0.77    0.26
   8  -4  -5    1.20    0.32
  -8   4   5    1.08    0.28
  -8   4   5    1.20    0.30
   7  -4  -5    3.00    0.43
  -7   4   5    3.69    0.49
  -7   4   5    3.27    0.37
   6  -4  -5    9.84    0.70
  -6   4   5   10.54    0.67
  -6   4   5    9.71    0.75
   5  -4  -5    2.57    0.33
  -5   4   5    2.23    0.36
  -5   4   5    2.35    0.26
   4  -4  -5   15.27    0.91
  -4   4   5   16.24    0.87
  -4   4   5   17.56    0.90
  -4   4   5   17.45    1.04
   3  -4  -5    2.23    0.20
   3  -4  -5    2.49    0.28
  -3   4   5    2.24    0.23
  -3   4   5    2.66    0.37
   2  -4  -5   16.13    0.81
   2  -4  -5   17.72    0.89
  -2   4   5   16.44    0.88
  -2   4   5   17.61    1.03
   1  -4  -5   22.80    1.13
   1  -4  -5   25.19    1.19
  -1   4   5   26.16    1.37
  -1   4   5   23.75    1.21
   0  -4  -5   15.66    0.79
   0  -4  -5   15.88    0.79
   0   4   5   16.52    0.96
   0   4   5   13.80    0.84
  -1  -4  -5    0.48    0.15
   1   4   5    0.63    0.12
   1   4   5    0.56    0.16
   1   4   5    0.19    0.13
  -2  -4  -5   31.69    1.58
   2   4   5   31.36    1.64
   2   4   5   32.31    1.69
   2   4   5   31.74    1.49
  -3  -4  -5    1.61    0.29
   3   4   5    2.57    0.35
   3   4   5    2.54    0.36
   3   4   5    2.59    0.23
  -4  -4  -5   27.99    1.52
   4   4   5   27.09    1.50
   4   4   5   27.78    1.34
   4   4   5   26.91    1.52
  -5  -4  -5    0.53    0.26
   5   4   5    0.63    0.21
   5   4   5    0.59    0.25
   5   4   5    0.55    0.15
  -6  -4  -5   -0.13    0.21
   6   4   5    0.07    0.12
   6   4   5    0.07    0.16
   6   4   5   -0.07    0.13
  -7  -4  -5    1.85    0.43
   7   4   5    1.00    0.33
   7   4   5    1.11    0.28
   7   4   5    0.83    0.20
  -8  -4  -5    1.92    0.48
   8   4   5    1.84    0.29
   8   4   5    0.86    0.38
  -9  -4  -5    0.50    0.38
   9   4   5    0.11    0.17
   9   4   5   -0.24    0.21
  11  -5  -5    1.55    0.42
  10  -5  -5    0.13    0.22
 -10   5   5    0.16    0.23
   9  -5  -5   32.32    1.91
  -9   5   5   34.44    1.89
  -9   5   5   33.20    1.92
   8  -5  -5    6.24    0.59
  -8   5   5    4.16    0.60
  -8   5   5    6.27    0.51
   7  -5  -5    0.21    0.16
  -7   5   5    0.56    0.18
  -7   5   5    0.25    0.17
   6  -5  -5    0.64    0.20
  -6   5   5    1.29    0.22
  -6   5   5    1.35    0.30
   5  -5  -5    0.33    0.14
  -5   5   5    0.44    0.21
  -5   5   5    0.43    0.12
   4  -5  -5    1.47    0.24
  -4   5   5    0.86    0.24
  -4   5   5    1.04    0.19
  -4   5   5    1.11    0.16
   3  -5  -5    0.50    0.15
  -3   5   5    0.45    0.13
  -3   5   5    0.67    0.10
  -3   5   5    0.17    0.15
   2  -5  -5    5.17    0.39
   2  -5  -5    5.33    0.30
  -2   5   5    4.96    0.38
  -2   5   5    5.82    0.53
   1  -5  -5   29.47    1.37
   1  -5  -5   29.71    1.44
  -1   5   5   30.48    1.63
  -1   5   5   28.82    1.47
   0  -5  -5   53.42    2.51
   0  -5  -5   54.17    2.53
   0   5   5   55.76    2.61
   0   5   5   56.48    2.74
  -1  -5  -5   20.45    1.04
  -1  -5  -5   20.47    1.02
   1   5   5   18.78    1.18
   1   5   5   20.40    1.12
  -2  -5  -5   -0.06    0.13
   2   5   5    0.16    0.11
   2   5   5    0.35    0.17
   2   5   5    0.15    0.15
  -3  -5  -5    1.28    0.28
   3   5   5    1.55    0.30
   3   5   5    1.49    0.31
   3   5   5    1.61    0.21
  -4  -5  -5    2.47    0.39
   4   5   5    2.18    0.36
   4   5   5    1.91    0.24
   4   5   5    2.01    0.36
  -5  -5  -5    0.30    0.25
   5   5   5    0.73    0.24
   5   5   5    0.58    0.16
   5   5   5    0.74    0.26
  -6  -5  -5    0.36    0.28
   6   5   5    0.08    0.12
   6   5   5   -0.07    0.16
   6   5   5    0.04    0.16
  -7  -5  -5    6.45    0.70
   7   5   5    6.85    0.51
   7   5   5    7.30    0.72
  -8  -5  -5    5.19    0.74
   8   5   5    6.11    0.82
   8   5   5    4.47    0.45
  -9  -5  -5    1.28    0.45
   9   5   5    0.52    0.21
   9   5   5   -0.20    0.25
  11  -6  -5    0.26    0.28
 -11   6   5   -0.03    0.32
  10  -6  -5    3.11    0.54
 -10   6   5    3.27    0.60
   9  -6  -5    0.54    0.29
  -9   6   5    1.31    0.37
   8  -6  -5    0.03    0.16
  -8   6   5    0.04    0.20
   7  -6  -5   -0.05    0.12
  -7   6   5    0.03    0.20
   6  -6  -5    4.42    0.52
  -6   6   5    4.96    0.64
   5  -6  -5    0.06    0.12
  -5   6   5   -0.22    0.08
  -5   6   5    0.02    0.15
   4  -6  -5    0.81    0.21
  -4   6   5    0.63    0.26
  -4   6   5    1.34    0.24
   3  -6  -5    1.37    0.24
  -3   6   5    0.66    0.17
  -3   6   5    0.85    0.28
   2  -6  -5    0.77    0.09
   2  -6  -5    0.68    0.16
  -2   6   5    0.86    0.19
  -2   6   5    0.81    0.26
  -1   6   5    0.23    0.17
   0  -6  -5   14.36    0.79
   0  -6  -5   13.65    0.74
   0   6   5   13.99    0.85
   0   6   5   15.05    0.98
  -1  -6  -5    0.65    0.18
  -1  -6  -5    0.68    0.17
   1   6   5    0.58    0.20
   1   6   5    0.52    0.21
  -2  -6  -5    4.97    0.43
   2   6   5    4.71    0.37
   2   6   5    4.79    0.51
   2   6   5    5.10    0.48
  -3  -6  -5    0.66    0.24
   3   6   5    0.22    0.16
   3   6   5    0.08    0.15
   3   6   5    0.49    0.15
  -4  -6  -5   16.25    1.00
   4   6   5   16.36    1.06
   4   6   5   15.12    0.84
   4   6   5   13.78    1.00
  -5  -6  -5    1.16    0.33
   5   6   5    1.18    0.30
   5   6   5    1.58    0.24
   5   6   5    1.34    0.32
  -6  -6  -5    0.10    0.25
   6   6   5   -0.15    0.14
   6   6   5   -0.08    0.12
   6   6   5    0.07    0.18
  -7  -6  -5    0.45    0.29
   7   6   5    0.04    0.15
   7   6   5    0.02    0.23
  -8  -6  -5    1.00    0.42
   8   6   5    0.66    0.33
   8   6   5    0.62    0.21
  10  -7  -5    3.01    0.56
 -10   7   5    3.24    0.62
   9  -7  -5    2.69    0.52
  -9   7   5    1.22    0.44
   8  -7  -5    3.27    0.51
  -8   7   5    2.57    0.53
   7  -7  -5    0.78    0.25
  -7   7   5    0.27    0.26
   6  -7  -5    1.01    0.27
  -6   7   5    0.75    0.29
   5  -7  -5    0.25    0.16
  -5   7   5   -0.10    0.14
  -5   7   5   -0.04    0.10
   4  -7  -5    4.50    0.44
  -4   7   5    5.97    0.73
  -4   7   5    4.85    0.45
   3  -7  -5    0.49    0.19
  -3   7   5    0.25    0.14
  -3   7   5    0.27    0.22
   2  -7  -5   40.28    1.99
  -2   7   5   41.26    2.04
  -2   7   5   40.67    2.23
   1  -7  -5    0.30    0.14
  -1   7   5    0.37    0.15
  -1   7   5   -0.02    0.16
   0  -7  -5   29.84    1.44
   0  -7  -5   30.01    1.51
   0   7   5   29.45    1.59
   0   7   5   32.23    1.77
  -1  -7  -5    0.91    0.21
  -1  -7  -5    1.21    0.21
   1   7   5    1.14    0.26
   1   7   5    0.84    0.28
  -2  -7  -5    1.80    0.29
  -2  -7  -5    1.91    0.26
   2   7   5    1.35    0.33
   2   7   5    2.06    0.35
  -3  -7  -5    0.13    0.19
   3   7   5    0.28    0.16
   3   7   5    0.63    0.27
   3   7   5    0.28    0.19
  -4  -7  -5    2.45    0.39
   4   7   5    1.74    0.27
   4   7   5    1.43    0.34
   4   7   5    2.19    0.41
  -5  -7  -5    0.35    0.25
   5   7   5    0.25    0.21
   5   7   5    0.23    0.20
   5   7   5    0.37    0.18
  -6  -7  -5    0.21    0.27
   6   7   5   -0.11    0.20
   6   7   5    0.20    0.21
   6   7   5   -0.16    0.13
  -7  -7  -5    1.89    0.48
   7   7   5    1.11    0.37
   7   7   5    0.97    0.24
  -8  -7  -5    3.65    0.65
   8   7   5    3.10    0.41
   8   7   5    4.19    0.69
 -10   8   5    0.54    0.37
   9  -8  -5    5.82    0.78
  -9   8   5    7.32    0.95
   8  -8  -5    0.76    0.28
  -8   8   5    1.24    0.42
   7  -8  -5    1.26    0.34
  -7   8   5    1.14    0.42
   6  -8  -5    2.56    0.42
  -6   8   5    2.74    0.56
   5  -8  -5    1.18    0.26
  -5   8   5    0.65    0.29
  -5   8   5    1.15    0.29
   4  -8  -5    0.35    0.18
  -4   8   5    0.78    0.31
  -4   8   5    0.06    0.12
   3  -8  -5    0.24    0.17
  -3   8   5    0.10    0.12
  -3   8   5   -0.25    0.18
   2  -8  -5    7.40    0.55
  -2   8   5    6.91    0.57
  -2   8   5    6.74    0.70
   1  -8  -5   -0.12    0.13
  -1   8   5   -0.01    0.17
  -1   8   5    0.01    0.13
   0  -8  -5    2.13    0.29
   0   8   5    2.00    0.42
   0   8   5    1.94    0.34
  -1  -8  -5    0.29    0.18
   1   8   5    0.76    0.29
   1   8   5    0.77    0.25
  -2  -8  -5    0.38    0.19
  -2  -8  -5    0.13    0.17
   2   8   5   -0.02    0.14
   2   8   5    0.14    0.23
  -3  -8  -5    0.17    0.19
   3   8   5   -0.04    0.15
   3   8   5    0.13    0.21
   3   8   5   -0.01    0.15
  -4  -8  -5    2.09    0.39
   4   8   5    2.31    0.32
   4   8   5    1.58    0.38
   4   8   5    1.70    0.41
  -5  -8  -5    0.48    0.26
   5   8   5    0.23    0.23
   5   8   5    0.15    0.18
   5   8   5    0.36    0.27
  -6  -8  -5    0.47    0.31
   6   8   5   -0.01    0.18
   6   8   5    0.09    0.24
  -7  -8  -5    0.88    0.37
   7   8   5    0.18    0.25
   7   8   5   -0.01    0.17
   9  -9  -5    0.50    0.27
  -9   9   5    0.74    0.42
   8  -9  -5    0.03    0.20
  -8   9   5    0.24    0.31
   7  -9  -5    1.06    0.32
  -7   9   5    1.91    0.55
   6  -9  -5    0.49    0.22
  -6   9   5    0.10    0.31
   5  -9  -5   -0.12    0.15
  -5   9   5    0.10    0.14
  -5   9   5    0.04    0.24
   4  -9  -5    3.79    0.49
  -4   9   5    3.37    0.64
  -4   9   5    3.71    0.51
   3  -9  -5    0.16    0.20
  -3   9   5    0.17    0.25
  -3   9   5   -0.19    0.10
   2  -9  -5    1.42    0.30
  -2   9   5    1.35    0.29
  -2   9   5    1.59    0.45
   1  -9  -5    0.25    0.19
  -1   9   5    0.18    0.15
  -1   9   5    0.22    0.25
   0  -9  -5    1.78    0.30
   0   9   5    1.44    0.32
   0   9   5    2.35    0.50
  -1  -9  -5    0.31    0.19
   1   9   5    0.13    0.20
   1   9   5   -0.01    0.14
  -2  -9  -5    0.33    0.19
   2   9   5    0.29    0.22
   2   9   5    0.15    0.21
  -3  -9  -5    0.93    0.24
   3   9   5    0.94    0.29
   3   9   5    0.62    0.32
   4   9   5   -0.06    0.20
   4   9   5   -0.31    0.16
   4   9   5    0.08    0.23
  -5  -9  -5   -0.18    0.27
   5   9   5   -0.25    0.16
   5   9   5   -0.13    0.21
   5   9   5   -0.01    0.26
  -6  -9  -5    0.55    0.36
   6   9   5    1.15    0.29
   6   9   5    0.94    0.39
   7 -10  -5    1.80    0.40
  -7  10   5    2.98    0.70
   6 -10  -5   -0.05    0.17
  -6  10   5    0.40    0.36
   5 -10  -5    0.82    0.30
  -5  10   5    0.52    0.37
  -5  10   5    0.33    0.24
   4 -10  -5    0.09    0.21
  -4  10   5   -0.09    0.28
  -4  10   5    0.03    0.15
   3 -10  -5    6.13    0.57
  -3  10   5    7.51    0.96
  -3  10   5    5.56    0.58
   2 -10  -5    0.65    0.26
  -2  10   5    0.09    0.27
  -2  10   5    0.12    0.16
   1 -10  -5    0.33    0.22
  -1  10   5   -0.09    0.24
  -1  10   5    0.00    0.15
   0 -10  -5    0.84    0.27
   0  10   5    0.61    0.37
   0  10   5    0.40    0.23
  -1 -10  -5    2.54    0.41
   1  10   5    2.42    0.45
   1  10   5    2.48    0.57
  -2 -10  -5    0.05    0.20
   2  10   5    0.28    0.24
   2  10   5   -0.08    0.28
  -3 -10  -5    0.27    0.23
   3  10   5    0.41    0.28
   3  10   5    0.10    0.30
  -4 -10  -5   -0.20    0.18
   4  10   5    0.41    0.34
   4  10   5    0.29    0.22
   6 -11  -5    0.03    0.20
  -6  11   5   -0.08    0.30
   5 -11  -5    1.18    0.34
  -5  11   5    0.65    0.26
  -5  11   5    0.82    0.39
   4 -11  -5    3.38    0.52
  -4  11   5    3.34    0.53
  -4  11   5    2.69    0.64
   3 -11  -5   -0.32    0.17
  -3  11   5   -0.08    0.18
  -3  11   5    0.06    0.29
   2 -11  -5   -0.22    0.19
  -2  11   5   -0.07    0.29
  -2  11   5    0.15    0.17
   1 -11  -5    0.34    0.26
  -1  11   5    0.18    0.31
  -1  11   5    0.12    0.21
   0 -11  -5    1.02    0.30
   0  11   5    0.87    0.32
   0  11   5    0.73    0.40
  -1 -11  -5    4.07    0.53
   1  11   5    3.37    0.55
   1  11   5    4.55    0.79
  -2 -11  -5    0.43    0.24
   2  11   5    0.17    0.34
   2  11   5    0.18    0.24
   3  13  -6    0.32    0.34
   3  13  -6   -0.03    0.25
  -3 -13   6   -0.12    0.21
   2  13  -6    6.30    0.78
   2  13  -6    6.31    0.86
  -2 -13   6    4.36    0.55
   1  13  -6    0.82    0.35
   1  13  -6    0.62    0.38
  -1 -13   6    0.50    0.26
   0  13  -6    5.71    0.76
   0  13  -6    4.00    0.74
   0 -13   6    5.01    0.58
  -1  13  -6    0.11    0.27
  -1  13  -6    0.30    0.34
   1 -13   6   -0.13    0.21
  -2  13  -6    1.73    0.60
   2 -13   6    0.44    0.27
  -3  13  -6    0.69    0.41
   3 -13   6   -0.16    0.23
   6  12  -6    3.72    0.58
   6  12  -6    4.03    0.50
  -6 -12   6    3.56    0.79
   5  12  -6    0.22    0.22
   5  12  -6   -0.05    0.24
   4  12  -6    0.89    0.39
   4  12  -6    0.36    0.28
   4  12  -6    0.03    0.21
   3  12  -6    1.69    0.39
   3  12  -6    2.77    0.54
   3  12  -6    2.35    0.37
   2  12  -6   10.72    0.95
   2  12  -6   10.14    0.85
  -2 -12   6    9.73    0.74
   1  12  -6    2.35    0.56
   1  12  -6    2.05    0.42
  -1 -12   6    2.25    0.40
   0  12  -6    3.90    0.60
   0  12  -6    3.95    0.70
   0 -12   6    3.94    0.48
  -1  12  -6    0.55    0.26
  -1  12  -6    0.28    0.31
   1 -12   6    0.22    0.21
  -2  12  -6    3.39    0.53
  -2  12  -6    2.80    0.63
   2 -12   6    3.51    0.44
  -3  12  -6    0.13    0.28
   3 -12   6    0.04    0.20
  -4  12  -6    0.15    0.33
   4 -12   6   -0.05    0.20
  -5  12  -6   -0.17    0.32
   5 -12   6    0.31    0.21
   7  11  -6    0.15    0.20
   7  11  -6    0.06    0.24
  -7 -11   6    0.20    0.34
   6  11  -6   -0.01    0.22
   6  11  -6   -0.28    0.15
  -6 -11   6   -0.12    0.28
   5  11  -6    0.70    0.21
   5  11  -6    0.84    0.29
  -5 -11   6    1.42    0.44
   4  11  -6    1.40    0.36
   4  11  -6    2.58    0.47
   4  11  -6    1.43    0.29
  -4 -11   6    1.74    0.45
   3  11  -6    1.23    0.32
   3  11  -6    1.03    0.37
   3  11  -6    1.62    0.28
  -3 -11   6    1.60    0.41
   2  11  -6    0.52    0.27
   2  11  -6    0.67    0.31
   2  11  -6    0.38    0.19
   1  11  -6   -0.30    0.21
   1  11  -6   -0.12    0.16
  -1 -11   6    0.14    0.19
   0  11  -6    4.43    0.59
   0  11  -6    3.59    0.63
   0 -11   6    4.55    0.44
  -1  11  -6    2.75    0.47
  -1  11  -6    3.01    0.59
   1 -11   6    2.47    0.35
  -2  11  -6    3.18    0.50
  -2  11  -6    2.76    0.60
   2 -11   6    1.84    0.32
  -3  11  -6   -0.09    0.21
   3 -11   6    0.02    0.18
  -4  11  -6    0.78    0.39
   4 -11   6    0.51    0.23
  -5  11  -6    0.15    0.29
   5 -11   6    0.22    0.19
  -6  11  -6    5.30    0.86
   6 -11   6    5.50    0.66
  -7  11  -6   -0.27    0.27
   7 -11   6    0.03    0.20
   8  10  -6    0.16    0.25
   8  10  -6    0.12    0.17
  -8 -10   6    0.39    0.39
   7  10  -6    2.32    0.36
   7  10  -6    3.43    0.53
  -7 -10   6    4.30    0.79
   6  10  -6   -0.04    0.14
   6  10  -6    0.36    0.25
  -6 -10   6    0.02    0.28
   5  10  -6    0.34    0.22
   5  10  -6    0.19    0.15
  -5 -10   6    0.20    0.28
   4  10  -6   -0.17    0.12
   4  10  -6    0.02    0.13
   4  10  -6    0.24    0.20
  -4 -10   6   -0.04    0.23
   3  10  -6    0.15    0.14
   3  10  -6    0.17    0.21
   3  10  -6   -0.03    0.17
  -3 -10   6    0.31    0.25
   2  10  -6    0.72    0.20
   2  10  -6    0.45    0.23
   2  10  -6    1.46    0.35
  -2 -10   6    1.06    0.31
   1  10  -6    0.14    0.14
   1  10  -6   -0.34    0.18
  -1 -10   6   -0.06    0.16
  -1 -10   6   -0.04    0.14
   0  10  -6    0.13    0.18
   0  10  -6    0.38    0.28
   0 -10   6    0.33    0.18
   0 -10   6    0.48    0.18
  -1  10  -6    2.36    0.42
  -1  10  -6    2.93    0.54
   1 -10   6    1.81    0.29
  -2  10  -6   -0.06    0.20
   2 -10   6    0.31    0.18
  -3  10  -6    0.58    0.28
   3 -10   6    0.51    0.21
  -4  10  -6    2.21    0.50
   4 -10   6    1.21    0.29
  -5  10  -6    2.92    0.59
   5 -10   6    2.65    0.40
  -6  10  -6    2.93    0.62
   6 -10   6    2.95    0.45
  -7  10  -6    2.79    0.62
   7 -10   6    1.61    0.36
  -8  10  -6    4.51    0.78
   8 -10   6    2.89    0.49
   9   9  -6    0.51    0.27
   9   9  -6    0.01    0.16
  -9  -9   6    0.17    0.36
   8   9  -6    0.20    0.23
   8   9  -6    0.16    0.17
  -8  -9   6   -0.25    0.32
   7   9  -6    0.61    0.26
   7   9  -6    1.13    0.26
  -7  -9   6    1.24    0.44
   6   9  -6    0.00    0.13
   6   9  -6    0.37    0.22
  -6  -9   6    0.10    0.25
   5   9  -6    5.17    0.43
   5   9  -6    4.96    0.46
   5   9  -6    5.19    0.51
  -5  -9   6    5.23    0.76
   4   9  -6    0.45    0.16
   4   9  -6    0.55    0.22
   4   9  -6    0.48    0.20
  -4  -9   6    0.11    0.24
   3   9  -6    0.05    0.17
   3   9  -6    0.30    0.13
   3   9  -6    0.29    0.18
  -3  -9   6    0.10    0.18
   2   9  -6    1.23    0.33
   2   9  -6    1.39    0.28
   2   9  -6    0.77    0.19
  -2  -9   6    1.19    0.33
   1   9  -6    0.08    0.14
   1   9  -6    0.28    0.14
   1   9  -6    0.13    0.16
  -1  -9   6    0.32    0.19
   0   9  -6    0.93    0.23
   0   9  -6    1.46    0.37
   0   9  -6    1.00    0.26
   0  -9   6    1.15    0.22
  -1   9  -6    2.95    0.44
  -1   9  -6    2.06    0.44
  -1   9  -6    3.41    0.37
   1  -9   6    2.70    0.32
  -2   9  -6    4.78    0.41
  -2   9  -6    4.43    0.64
   2  -9   6    4.19    0.39
  -3   9  -6    0.14    0.13
  -3   9  -6    0.15    0.24
   3  -9   6    0.16    0.16
  -4   9  -6    2.61    0.29
  -4   9  -6    2.22    0.48
   4  -9   6    2.33    0.33
  -5   9  -6    2.17    0.51
   5  -9   6    1.28    0.28
  -6   9  -6    0.00    0.24
   6  -9   6    0.09    0.17
  -7   9  -6    0.22    0.31
   7  -9   6    0.11    0.16
  -8   9  -6    2.15    0.56
   8  -9   6    1.51    0.38
  10   8  -6    0.48    0.25
  10   8  -6    0.26    0.19
 -10  -8   6    0.15    0.40
   9   8  -6    0.20    0.22
   9   8  -6    0.47    0.23
  -9  -8   6    0.54    0.39
   8   8  -6    1.57    0.35
   8   8  -6    0.82    0.25
  -8  -8   6    1.07    0.46
   7   8  -6    0.19    0.18
   7   8  -6   -0.22    0.11
  -7  -8   6   -0.10    0.25
   6   8  -6    0.09    0.16
   6   8  -6    0.20    0.13
  -6  -8   6    0.10    0.23
   5   8  -6    0.13    0.14
   5   8  -6    0.15    0.14
   5   8  -6   -0.02    0.14
  -5  -8   6   -0.04    0.20
   4   8  -6    3.45    0.42
   4   8  -6    3.58    0.33
   4   8  -6    3.59    0.42
  -4  -8   6    3.62    0.58
   3   8  -6    5.77    0.47
   3   8  -6    4.48    0.47
   3   8  -6    4.97    0.38
  -3  -8   6    5.40    0.56
   2   8  -6   11.92    0.76
   2   8  -6   11.43    0.66
   2   8  -6   12.82    0.85
  -2  -8   6   11.14    0.83
   1   8  -6   10.88    0.82
   1   8  -6   10.24    0.77
   1   8  -6   11.07    0.63
   1   8  -6   11.98    0.76
   0   8  -6   -0.02    0.12
   0   8  -6    0.20    0.14
   0   8  -6    0.08    0.18
   0  -8   6    0.42    0.14
  -1   8  -6    4.39    0.40
  -1   8  -6    5.28    0.64
  -1   8  -6    4.00    0.49
   1  -8   6    3.99    0.35
  -2   8  -6    2.81    0.30
  -2   8  -6    2.18    0.43
   2  -8   6    2.87    0.32
  -3   8  -6    5.94    0.43
  -3   8  -6    5.98    0.63
   3  -8   6    6.23    0.47
  -4   8  -6   12.11    0.96
  -4   8  -6   11.37    0.70
   4  -8   6   12.83    0.76
  -5   8  -6    3.21    0.58
  -5   8  -6    3.03    0.33
   5  -8   6    3.89    0.45
  -6   8  -6    2.16    0.34
  -6   8  -6    2.60    0.55
   6  -8   6    1.59    0.31
  -7   8  -6    0.09    0.26
  -7   8  -6    0.18    0.22
   7  -8   6    0.00    0.15
  -8   8  -6    9.93    0.96
  -8   8  -6    7.11    0.95
   8  -8   6    7.37    0.71
  -9   8  -6    1.71    0.51
   9  -8   6    2.09    0.44
  10   7  -6    0.21    0.20
  10   7  -6    0.04    0.20
 -10  -7   6    0.21    0.43
   9   7  -6    2.28    0.40
   9   7  -6    1.69    0.35
  -9  -7   6    1.34    0.56
   8   7  -6    0.63    0.20
   8   7  -6    0.55    0.21
  -8  -7   6    0.50    0.42
   7   7  -6    0.11    0.16
   7   7  -6    0.14    0.16
  -7  -7   6   -0.02    0.28
   6   7  -6    0.95    0.21
   6   7  -6    0.91    0.23
  -6  -7   6    0.87    0.34
   5   7  -6    0.77    0.17
   5   7  -6    1.22    0.23
   5   7  -6    0.68    0.19
  -5  -7   6    0.17    0.22
   4   7  -6    1.37    0.20
   4   7  -6    1.09    0.23
  -4  -7   6    1.31    0.34
   3   7  -6    7.47    0.54
   3   7  -6    7.57    0.51
   3   7  -6    6.90    0.44
  -3  -7   6    5.96    0.59
   2   7  -6    2.07    0.29
   2   7  -6    2.17    0.22
   2   7  -6    2.19    0.38
   2   7  -6    2.23    0.34
   1   7  -6    3.31    0.26
   1   7  -6    3.49    0.45
   1   7  -6    3.09    0.32
   1   7  -6    3.21    0.42
   0   7  -6    3.03    0.33
   0   7  -6    3.35    0.35
   0   7  -6    2.32    0.38
   0  -7   6    3.78    0.28
  -1   7  -6    9.59    0.63
  -1   7  -6   10.28    0.71
  -1   7  -6   10.65    0.79
   1  -7   6   10.48    0.59
  -2   7  -6    1.00    0.27
  -2   7  -6    0.96    0.18
   2  -7   6    1.26    0.20
  -3   7  -6    0.41    0.22
  -3   7  -6    0.10    0.11
   3  -7   6    0.18    0.12
  -4   7  -6    0.37    0.16
  -4   7  -6    0.29    0.23
   4  -7   6    0.71    0.17
  -5   7  -6    2.01    0.43
  -5   7  -6    1.56    0.29
   5  -7   6    1.89    0.29
  -6   7  -6    0.21    0.22
  -6   7  -6    0.11    0.18
   6  -7   6    0.04    0.13
  -7   7  -6    1.61    0.36
  -7   7  -6    1.86    0.49
   7  -7   6    1.47    0.31
  -8   7  -6    0.45    0.34
  -8   7  -6    0.40    0.28
   8  -7   6    0.68    0.27
  -9   7  -6    0.42    0.34
  -9   7  -6    0.69    0.33
   9  -7   6    0.44    0.24
  11   6  -6   -0.05    0.20
  11   6  -6    0.44    0.23
 -11  -6   6    0.14    0.37
  10   6  -6    1.27    0.34
  10   6  -6    0.82    0.28
 -10  -6   6    1.35    0.54
   9   6  -6    0.48    0.22
   9   6  -6    0.77    0.27
  -9  -6   6    0.23    0.35
   8   6  -6    1.06    0.27
   8   6  -6    1.05    0.25
  -8  -6   6    1.36    0.46
   7   6  -6    0.40    0.18
   7   6  -6    0.40    0.16
  -7  -6   6    0.06    0.22
   6   6  -6    7.01    0.53
   6   6  -6    6.69    0.50
  -6  -6   6    6.80    0.74
   5   6  -6    3.95    0.37
   5   6  -6    3.72    0.31
   5   6  -6    4.37    0.36
  -5  -6   6    4.29    0.62
   4   6  -6   21.42    1.14
   4   6  -6   22.33    1.14
   4   6  -6   21.38    1.11
  -4  -6   6   22.51    1.37
   3   6  -6   36.27    1.71
   3   6  -6   36.57    1.80
   3   6  -6   36.57    1.76
  -3  -6   6   34.90    1.93
   2   6  -6   25.30    1.23
   2   6  -6   25.64    1.42
   2   6  -6   24.51    1.36
   2   6  -6   27.49    1.32
   1   6  -6    1.26    0.25
   1   6  -6    0.62    0.19
   1   6  -6    0.78    0.17
   1   6  -6    0.93    0.13
   0   6  -6    0.14    0.10
   0   6  -6    0.20    0.16
   0   6  -6    0.18    0.11
  -1   6  -6    0.16    0.10
  -1   6  -6    0.13    0.15
   1  -6   6    0.15    0.09
  -2   6  -6    1.47    0.22
  -2   6  -6    1.44    0.30
   2  -6   6    1.52    0.19
  -3   6  -6    1.69    0.24
  -3   6  -6    1.48    0.32
   3  -6   6    1.45    0.20
  -4   6  -6    9.29    0.77
  -4   6  -6    9.47    0.62
   4  -6   6    9.46    0.60
  -5   6  -6    3.97    0.41
  -5   6  -6    3.54    0.53
   5  -6   6    4.24    0.39
  -6   6  -6   -0.20    0.15
  -6   6  -6    0.57    0.23
   6  -6   6    0.15    0.15
  -7   6  -6    0.14    0.23
  -7   6  -6   -0.11    0.20
   7  -6   6    0.09    0.16
  -8   6  -6    0.86    0.33
  -8   6  -6    0.57    0.31
   8  -6   6    0.87    0.28
  -9   6  -6    1.05    0.38
   9  -6   6    0.97    0.30
 -10   6  -6    0.21    0.35
  10  -6   6   -0.09    0.22
  10  -6   6   -0.06    0.31
  10  -6   6    0.12    0.31
  11   5  -6    0.49    0.24
  11   5  -6    0.32    0.25
 -11  -5   6    0.52    0.47
  10   5  -6    0.02    0.15
  10   5  -6    0.11    0.21
 -10  -5   6   -0.21    0.28
   9   5  -6    4.35    0.49
   9   5  -6    2.76    0.43
  -9  -5   6    4.63    0.82
   8   5  -6    7.55    0.59
   8   5  -6    9.48    0.68
  -8  -5   6    8.34    0.90
   7   5  -6    0.39    0.15
   7   5  -6    0.27    0.16
  -7  -5   6    0.72    0.35
   6   5  -6   10.49    0.70
   6   5  -6   12.08    0.69
  -6  -5   6   10.78    0.91
   5   5  -6   11.47    0.70
   5   5  -6   11.31    0.68
  -5  -5   6   11.53    0.91
  -5  -5   6   12.52    0.63
   4   5  -6   55.43    2.62
   4   5  -6   56.20    2.62
   4   5  -6   56.30    2.62
  -4  -5   6   58.15    2.88
   3   5  -6    3.71    0.29
   3   5  -6    4.76    0.33
   3   5  -6    4.28    0.44
   3   5  -6    4.49    0.35
   2   5  -6   16.65    0.83
   2   5  -6   16.77    0.88
   2   5  -6   16.84    0.94
   2   5  -6   16.93    1.00
   1   5  -6    1.08    0.12
   1   5  -6    1.25    0.23
   1   5  -6    0.84    0.16
   1   5  -6    0.93    0.20
   0   5  -6    2.21    0.32
   0   5  -6    2.04    0.17
   0   5  -6    2.21    0.27
   0   5  -6    2.12    0.22
  -1   5  -6    6.62    0.52
  -1   5  -6    5.89    0.39
   1  -5   6    5.91    0.36
  -2   5  -6    1.26    0.27
  -2   5  -6    1.85    0.23
   2  -5   6    1.43    0.18
  -3   5  -6    1.66    0.33
  -3   5  -6    1.42    0.22
   3  -5   6    1.56    0.20
  -4   5  -6    0.30    0.18
  -4   5  -6    0.36    0.19
   4  -5   6    0.50    0.14
  -5   5  -6    1.12    0.30
  -5   5  -6    1.01    0.25
   5  -5   6    1.00    0.21
  -6   5  -6    6.33    0.63
  -6   5  -6    6.21    0.56
   6  -5   6    5.50    0.48
  -7   5  -6    6.40    0.62
  -7   5  -6    7.02    0.70
   7  -5   6    6.51    0.57
  -8   5  -6    0.63    0.30
   8  -5   6    0.38    0.21
   8  -5   6    0.54    0.31
  -9   5  -6    1.20    0.42
   9  -5   6    0.07    0.27
   9  -5   6    0.32    0.24
   9  -5   6    0.21    0.29
 -10   5  -6    0.55    0.41
  10  -5   6    0.27    0.33
  10  -5   6   -0.11    0.20
  10  -5   6   -0.28    0.24
  12   4  -6    2.54    0.51
  12   4  -6    2.30    0.53
 -12  -4   6    4.42    0.93
  11   4  -6    0.73    0.32
  11   4  -6    0.46    0.22
 -11  -4   6    0.03    0.39
  10   4  -6    0.01    0.20
  10   4  -6   -0.03    0.16
 -10  -4   6   -0.10    0.31
   9   4  -6    1.82    0.36
   9   4  -6    2.16    0.33
  -9  -4   6    2.18    0.57
   8   4  -6   13.87    0.92
   8   4  -6   13.68    0.84
  -8  -4   6   14.05    1.16
   7   4  -6   14.46    0.87
   7   4  -6   13.79    0.80
  -7  -4   6   12.20    1.04
   6   4  -6    2.02    0.31
   6   4  -6    2.72    0.27
  -6  -4   6    2.93    0.52
   5   4  -6    0.65    0.14
   5   4  -6    0.95    0.20
  -5  -4   6    0.70    0.10
  -5  -4   6    0.76    0.28
   4   4  -6    8.80    0.49
   4   4  -6    7.34    0.51
  -4  -4   6    8.44    0.48
  -4  -4   6    8.38    0.67
   3   4  -6    1.09    0.15
   3   4  -6    1.17    0.17
   3   4  -6    1.56    0.30
  -3  -4   6    1.05    0.18
   2   4  -6    4.74    0.29
   2   4  -6    4.83    0.32
   2   4  -6    5.35    0.43
   2   4  -6    4.81    0.38
   1   4  -6    5.33    0.29
   1   4  -6    5.14    0.41
   1   4  -6    5.63    0.40
   1   4  -6    4.54    0.34
   0   4  -6    7.08    0.46
   0   4  -6    6.01    0.52
   0   4  -6    8.39    0.38
  -1   4  -6    5.34    0.45
  -1   4  -6    5.48    0.36
   1  -4   6    4.89    0.30
  -2   4  -6   19.19    1.02
  -2   4  -6   21.37    1.17
   2  -4   6   19.51    0.96
  -3   4  -6    3.87    0.37
  -3   4  -6    4.34    0.44
   3  -4   6    4.32    0.30
  -4   4  -6    8.17    0.65
  -4   4  -6    7.30    0.55
   4  -4   6    6.48    0.46
  -5   4  -6    0.94    0.28
  -5   4  -6    1.95    0.34
   5  -4   6    1.09    0.22
  -6   4  -6    0.71    0.27
  -6   4  -6    0.52    0.26
   6  -4   6    0.82    0.20
  -7   4  -6    9.82    0.78
   7  -4   6    9.84    0.83
   7  -4   6    8.71    0.68
  -8   4  -6   10.36    0.84
   8  -4   6    8.82    0.72
   8  -4   6    9.40    0.85
   8  -4   6    9.03    0.90
  -9   4  -6    2.26    0.51
   9  -4   6    1.81    0.48
   9  -4   6    2.54    0.53
   9  -4   6    1.86    0.39
 -10   4  -6    6.75    0.83
  10  -4   6    5.41    0.77
  10  -4   6    5.29    0.66
  10  -4   6    5.30    0.85
  12   3  -6    3.48    0.64
  12   3  -6    4.56    0.66
 -12  -3   6    4.42    0.92
  11   3  -6    2.13    0.45
  11   3  -6    1.84    0.36
 -11  -3   6    1.51    0.54
  10   3  -6    0.24    0.19
  10   3  -6    0.06    0.19
 -10  -3   6    0.24    0.36
   9   3  -6    2.73    0.44
   9   3  -6    3.12    0.40
  -9  -3   6    2.71    0.61
   8   3  -6    0.59    0.23
   8   3  -6    0.35    0.15
  -8  -3   6    0.79    0.32
   7   3  -6   34.00    1.64
   7   3  -6   31.67    1.73
  -7  -3   6   33.49    1.96
   6   3  -6   22.82    1.26
   6   3  -6   22.49    1.16
  -6  -3   6   24.75    1.46
   5   3  -6    0.53    0.11
   5   3  -6    0.94    0.19
  -5  -3   6    0.71    0.24
  -5  -3   6    0.54    0.08
   4   3  -6    3.19    0.44
   4   3  -6    4.15    0.26
   4   3  -6    3.71    0.31
  -4  -3   6    3.72    0.26
   3   3  -6    1.26    0.26
   3   3  -6    1.41    0.18
   3   3  -6    1.51    0.14
  -3  -3   6    1.42    0.19
   2   3  -6   27.78    1.44
   2   3  -6   28.84    1.32
   2   3  -6   28.73    1.33
  -2  -3   6   27.76    1.40
   1   3  -6    3.83    0.30
   1   3  -6    3.51    0.21
  -1  -3   6    2.97    0.30
   0   3  -6    0.31    0.10
   0  -3   6    0.15    0.12
  -1   3  -6   12.32    0.78
  -1   3  -6   13.21    0.70
   1  -3   6   12.67    0.61
  -2   3  -6   81.74    3.79
  -2   3  -6   76.80    3.67
   2  -3   6   82.39    3.58
  -3   3  -6    1.01    0.22
   3  -3   6    1.43    0.17
  -4   3  -6    2.22    0.33
   4  -3   6    2.06    0.34
   4  -3   6    1.92    0.24
  -5   3  -6   19.18    1.08
   5  -3   6   17.52    1.15
   5  -3   6   17.55    0.99
  -6   3  -6   -0.08    0.24
   6  -3   6   -0.20    0.09
   6  -3   6    0.03    0.17
   6  -3   6    0.06    0.19
  -7   3  -6    1.12    0.35
   7  -3   6    1.06    0.30
   7  -3   6    0.80    0.21
  -8   3  -6    0.22    0.29
   8  -3   6    0.15    0.30
   8  -3   6    0.26    0.21
   8  -3   6    0.15    0.22
  -9   3  -6    1.33    0.44
   9  -3   6    0.47    0.33
   9  -3   6    0.80    0.31
   9  -3   6    1.19    0.30
 -10   3  -6    7.80    0.85
  10  -3   6    4.96    0.85
  10  -3   6    6.38    0.64
  10  -3   6    7.43    0.90
  12   2  -6    3.75    0.62
  12   2  -6    4.37    0.81
 -12  -2   6    5.99    1.00
  11   2  -6    2.94    0.52
  11   2  -6    4.39    0.53
 -11  -2   6    5.20    0.91
  10   2  -6    5.71    0.52
  10   2  -6    6.69    0.75
 -10  -2   6    6.33    0.94
   9   2  -6    6.15    0.53
   9   2  -6    8.25    0.68
  -9  -2   6    7.07    0.78
   8   2  -6    0.01    0.10
   8   2  -6    0.04    0.15
  -8  -2   6   -0.07    0.20
   7   2  -6    9.12    0.57
   7   2  -6    9.46    0.69
  -7  -2   6    9.40    0.82
   6   2  -6   20.46    1.12
   6   2  -6   19.47    1.00
  -6  -2   6   18.40    1.24
  -6  -2   6   20.22    0.91
   5   2  -6    0.27    0.11
   5   2  -6    0.04    0.06
  -5  -2   6    0.03    0.05
  -5  -2   6    0.06    0.15
   4   2  -6    5.49    0.30
   4   2  -6    5.40    0.39
   4   2  -6    4.97    0.46
  -4  -2   6    5.34    0.34
   3   2  -6    0.38    0.10
   3   2  -6    0.41    0.06
   3   2  -6    0.15    0.12
  -3  -2   6    0.42    0.11
   2   2  -6   29.19    1.35
   2   2  -6   27.35    1.43
  -2  -2   6   29.69    1.42
   1   2  -6   36.26    1.74
   1   2  -6   36.47    1.65
  -1  -2   6   37.81    1.80
   0   2  -6   37.97    1.70
   0   2  -6   38.32    1.81
   0  -2   6   39.74    1.90
  -1   2  -6   22.51    1.14
   1  -2   6   23.09    1.23
  -2   2  -6   19.39    1.04
   2  -2   6   20.38    1.13
   2  -2   6   20.07    0.93
  -3   2  -6    0.20    0.15
   3  -2   6    0.10    0.12
   3  -2   6    0.22    0.08
  -4   2  -6   53.18    2.53
   4  -2   6   51.60    2.42
   4  -2   6   52.24    2.61
  -5   2  -6   21.31    1.19
   5  -2   6   20.12    1.24
   5  -2   6   20.06    1.25
   5  -2   6   20.38    1.08
  -6   2  -6    1.59    0.36
   6  -2   6    1.50    0.34
   6  -2   6    1.03    0.29
   6  -2   6    1.53    0.24
  -7   2  -6    0.65    0.30
   7  -2   6    0.24    0.19
   7  -2   6    0.06    0.20
   7  -2   6    0.41    0.18
  -8   2  -6   13.54    0.95
   8  -2   6    8.61    0.81
   8  -2   6   10.93    0.98
   8  -2   6   12.15    0.79
  -9   2  -6    9.01    0.86
   9  -2   6    6.06    0.84
   9  -2   6    6.96    0.72
   9  -2   6    7.24    0.63
 -10   2  -6    3.38    0.68
  10  -2   6    1.83    0.37
  10  -2   6    2.75    0.62
  12   1  -6    1.54    0.42
 -12  -1   6    1.03    0.49
  11   1  -6    0.24    0.19
  11   1  -6   -0.07    0.22
 -11  -1   6    0.08    0.34
  10   1  -6    3.37    0.44
  10   1  -6    2.71    0.48
 -10  -1   6    3.32    0.69
   9   1  -6    0.15    0.15
   9   1  -6    0.09    0.19
  -9  -1   6    0.72    0.35
   8   1  -6    5.48    0.52
   8   1  -6    5.12    0.43
  -8  -1   6    5.07    0.74
   7   1  -6    8.20    0.52
   7   1  -6    7.72    0.62
  -7  -1   6    7.86    0.72
  -7  -1   6    8.31    0.45
   6   1  -6   -0.01    0.07
   6   1  -6   -0.06    0.12
  -6  -1   6    0.00    0.06
  -6  -1   6    0.08    0.15
   5   1  -6    0.03    0.09
   5   1  -6    0.01    0.05
  -5  -1   6   -0.02    0.06
  -5  -1   6    0.09    0.14
   4   1  -6    0.33    0.16
   4   1  -6    0.39    0.13
   4   1  -6    0.69    0.08
  -4  -1   6    0.78    0.13
   3   1  -6    0.37    0.11
   3   1  -6    0.32    0.13
  -3  -1   6    0.42    0.11
   2   1  -6   14.15    0.79
   2   1  -6   14.97    0.74
  -2  -1   6   14.67    0.80
   1   1  -6    1.26    0.15
   1   1  -6    1.17    0.11
  -1  -1   6    1.27    0.21
  -1  -1   6    1.33    0.12
   0   1  -6   51.59    2.40
   0  -1   6   53.87    2.40
   0  -1   6   51.14    2.48
  -1   1  -6   14.19    0.77
   1  -1   6   14.37    0.79
   1  -1   6   14.64    0.84
  -2   1  -6   22.50    1.16
   2  -1   6   21.95    1.19
   2  -1   6   22.47    1.02
   2  -1   6   22.74    1.23
  -3   1  -6    9.36    0.62
   3  -1   6    8.54    0.61
   3  -1   6    7.90    0.61
   3  -1   6    8.78    0.46
  -4   1  -6   12.25    0.77
   4  -1   6   11.56    0.63
   4  -1   6   11.34    0.79
   4  -1   6   11.40    0.78
  -5   1  -6    7.18    0.59
   5  -1   6    6.73    0.58
   5  -1   6    6.62    0.45
   5  -1   6    8.21    0.66
  -6   1  -6    0.68    0.28
   6  -1   6    0.41    0.24
   6  -1   6    0.48    0.16
   6  -1   6    0.59    0.24
  -7   1  -6    8.68    0.74
   7  -1   6    5.58    0.48
   7  -1   6    5.84    0.58
   7  -1   6    4.81    0.68
  -8   1  -6    2.41    0.52
   8  -1   6    1.31    0.39
   8  -1   6    2.12    0.33
   8  -1   6    1.11    0.33
  -9   1  -6    0.50    0.36
   9  -1   6    0.03    0.20
   9  -1   6   -0.08    0.16
   9  -1   6    0.35    0.30
 -10   1  -6    6.59    0.91
  10  -1   6    3.64    0.69
  10  -1   6    3.92    0.53
  12   0  -6    0.09    0.24
 -12   0   6    0.36    0.35
  11   0  -6   -0.11    0.21
  11   0  -6    0.27    0.19
 -11   0   6   -0.06    0.30
  10   0  -6   -0.13    0.16
  10   0  -6    0.10    0.16
 -10   0   6    0.33    0.28
   9   0  -6   -0.26    0.13
   9   0  -6   -0.06    0.11
  -9   0   6   -0.01    0.22
   8   0  -6    3.15    0.36
   8   0  -6    3.01    0.46
  -8   0   6    3.07    0.55
  -8   0   6    2.68    0.26
   7   0  -6   -0.12    0.10
   7   0  -6    0.12    0.09
  -7   0   6    0.21    0.19
  -7   0   6    0.14    0.09
   6   0  -6    6.76    0.54
   6   0  -6    7.41    0.45
  -6   0   6    7.60    0.47
  -6   0   6    6.94    0.61
   5   0  -6    3.94    0.26
   5   0  -6    4.48    0.38
  -5   0   6    3.78    0.40
  -5   0   6    3.98    0.31
   4   0  -6    2.89    0.38
   4   0  -6    3.03    0.18
   4   0  -6    3.09    0.29
  -4   0   6    2.72    0.26
   3   0  -6   -0.05    0.06
   3   0  -6   -0.02    0.08
  -3   0   6    0.00    0.07
   2   0  -6    5.97    0.39
   2   0  -6    5.76    0.36
  -2   0   6    5.46    0.41
  -2   0   6    6.07    0.28
   1   0  -6    8.52    0.50
   1   0  -6    8.84    0.46
  -1   0   6    9.86    0.47
  -1   0   6    9.14    0.58
   0   0  -6   43.78    1.96
   0   0  -6   43.54    2.05
   0   0   6   43.96    2.14
   0   0   6   45.57    2.05
  -1   0  -6    3.25    0.28
   1   0   6    2.53    0.25
   1   0   6    2.80    0.30
  -2   0  -6   24.21    1.31
   2   0   6   26.60    1.17
   2   0   6   26.38    1.34
   2   0   6   26.07    1.38
  -3   0  -6   43.39    2.15
   3   0   6   44.51    2.21
   3   0   6   44.73    2.22
   3   0   6   45.09    2.01
  -4   0  -6    2.71    0.38
   4   0   6    2.73    0.39
   4   0   6    3.03    0.40
   4   0   6    2.79    0.23
  -5   0  -6    0.00    0.20
   5   0   6    0.01    0.12
   5   0   6    0.13    0.10
   5   0   6    0.24    0.16
  -6   0  -6    3.24    0.53
   6   0   6    3.65    0.48
   6   0   6    3.12    0.50
   6   0   6    3.79    0.33
  -7   0  -6    9.11    0.78
   7   0   6    7.44    0.55
   7   0   6    6.88    0.65
   7   0   6    7.08    0.71
  -8   0  -6    1.08    0.43
   8   0   6    0.58    0.31
   8   0   6    0.90    0.31
   8   0   6    1.19    0.25
  -9   0  -6    1.18    0.47
   9   0   6    0.86    0.26
   9   0   6    0.71    0.33
 -10   0  -6    4.54    0.78
  10   0   6    2.89    0.63
  10   0   6    3.04    0.45
  12  -1  -6    0.36    0.31
 -12   1   6    0.54    0.36
  11  -1  -6    0.05    0.18
  11  -1  -6    0.32    0.26
 -11   1   6    0.07    0.28
  10  -1  -6    0.55    0.21
  10  -1  -6    0.73    0.30
 -10   1   6    0.53    0.34
   9  -1  -6    0.35    0.23
   9  -1  -6    0.51    0.19
  -9   1   6    0.48    0.28
   8  -1  -6    0.03    0.16
   8  -1  -6    0.20    0.13
  -8   1   6    0.31    0.14
  -8   1   6    0.18    0.21
   7  -1  -6    1.37    0.22
   7  -1  -6    1.24    0.28
  -7   1   6    1.57    0.35
  -7   1   6    1.33    0.23
   6  -1  -6    0.13    0.12
  -6   1   6    0.22    0.18
  -6   1   6    0.08    0.10
   5  -1  -6    0.55    0.17
  -5   1   6    0.34    0.14
  -5   1   6    0.28    0.16
   4  -1  -6   55.94    2.61
   4  -1  -6   53.98    2.64
  -4   1   6   55.80    2.62
   3  -1  -6   10.61    0.60
   3  -1  -6   10.67    0.62
  -3   1   6   10.36    0.51
  -3   1   6    9.84    0.63
   2  -1  -6    2.54    0.23
   2  -1  -6    2.79    0.22
  -2   1   6    3.06    0.18
  -2   1   6    3.11    0.30
   1  -1  -6   19.52    1.00
   1  -1  -6   20.35    0.97
  -1   1   6   21.70    1.12
  -1   1   6   21.13    0.99
   0  -1  -6    0.25    0.11
   0  -1  -6    0.26    0.07
   0   1   6    0.04    0.07
   0   1   6    0.10    0.10
  -1  -1  -6    0.07    0.11
   1   1   6   -0.11    0.06
   1   1   6    0.02    0.10
  -2  -1  -6    9.62    0.61
   2   1   6    9.39    0.65
   2   1   6    9.94    0.47
   2   1   6    8.61    0.61
  -3  -1  -6   49.36    2.36
   3   1   6   48.08    2.41
   3   1   6   48.90    2.41
   3   1   6   48.68    2.20
  -4  -1  -6    0.24    0.21
   4   1   6    0.01    0.12
   4   1   6    0.13    0.13
   4   1   6    0.16    0.08
  -5  -1  -6    0.56    0.24
   5   1   6    0.31    0.18
   5   1   6    0.22    0.17
   5   1   6    0.19    0.10
  -6  -1  -6    0.12    0.24
   6   1   6   -0.05    0.13
   6   1   6   -0.08    0.09
   6   1   6   -0.08    0.13
  -7  -1  -6    6.83    0.68
   7   1   6    5.58    0.72
   7   1   6    6.12    0.47
   7   1   6    5.93    0.58
  -8  -1  -6    0.23    0.33
   8   1   6    0.35    0.17
   8   1   6    0.34    0.21
   8   1   6   -0.08    0.19
  -9  -1  -6    5.98    0.82
   9   1   6    5.01    0.78
   9   1   6    4.74    0.52
 -10  -1  -6    0.64    0.50
  10   1   6    0.61    0.41
  10   1   6    0.66    0.24
  12  -2  -6    0.66    0.35
 -12   2   6    1.34    0.45
  11  -2  -6    3.09    0.56
  11  -2  -6    3.82    0.54
 -11   2   6    4.80    0.75
  10  -2  -6   15.35    1.11
  10  -2  -6   15.01    0.98
 -10   2   6   14.39    1.13
   9  -2  -6    0.81    0.29
   9  -2  -6    0.58    0.20
  -9   2   6    0.86    0.33
  -9   2   6    0.66    0.22
   8  -2  -6    0.49    0.21
  -8   2   6    0.75    0.21
  -8   2   6    0.45    0.27
   7  -2  -6   32.19    1.75
  -7   2   6   32.76    1.70
  -7   2   6   32.32    1.79
   6  -2  -6   44.47    2.24
  -6   2   6   44.80    2.27
  -6   2   6   44.45    2.21
   5  -2  -6   21.27    1.13
  -5   2   6   20.20    1.13
  -5   2   6   19.56    1.14
   4  -2  -6    5.69    0.42
   4  -2  -6    5.08    0.41
  -4   2   6    5.38    0.44
   3  -2  -6   28.90    1.42
   3  -2  -6   29.38    1.42
  -3   2   6   29.40    1.36
  -3   2   6   27.58    1.49
   2  -2  -6    4.62    0.30
   2  -2  -6    4.29    0.30
  -2   2   6    4.52    0.28
  -2   2   6    3.99    0.38
   1  -2  -6    9.92    0.53
   1  -2  -6    9.47    0.52
  -1   2   6   10.28    0.54
  -1   2   6    9.04    0.63
   0  -2  -6    1.05    0.13
   0  -2  -6    0.94    0.16
   0   2   6    0.75    0.14
   0   2   6    0.98    0.21
  -1  -2  -6    5.02    0.39
   1   2   6    4.38    0.36
   1   2   6    6.00    0.46
  -2  -2  -6   22.01    1.18
   2   2   6   23.30    1.27
   2   2   6   22.34    1.06
   2   2   6   23.30    1.22
  -3  -2  -6    6.19    0.50
   3   2   6    6.85    0.37
   3   2   6    6.23    0.53
   3   2   6    6.27    0.53
  -4  -2  -6   -0.10    0.16
   4   2   6   -0.01    0.11
   4   2   6    0.01    0.07
   4   2   6    0.01    0.13
  -5  -2  -6    1.54    0.36
   5   2   6    1.64    0.32
   5   2   6    1.12    0.18
   5   2   6    1.43    0.31
  -6  -2  -6    6.84    0.67
   6   2   6    5.09    0.40
   6   2   6    5.20    0.54
   6   2   6    4.80    0.64
  -7  -2  -6    0.07    0.28
   7   2   6    0.08    0.13
   7   2   6    0.25    0.19
   7   2   6    0.14    0.21
  -8  -2  -6    0.76    0.41
   8   2   6    0.96    0.37
   8   2   6    0.76    0.20
   8   2   6    0.74    0.27
  -9  -2  -6    0.48    0.40
   9   2   6    0.05    0.15
   9   2   6   -0.31    0.23
 -10  -2  -6   15.53    1.28
  10   2   6   15.79    0.95
  10   2   6   12.45    1.19
  12  -3  -6   -0.05    0.24
 -12   3   6    0.61    0.30
  11  -3  -6    2.39    0.51
  11  -3  -6    2.11    0.41
 -11   3   6    1.72    0.43
  10  -3  -6    0.29    0.21
  10  -3  -6    0.36    0.23
 -10   3   6    0.43    0.27
   9  -3  -6    2.05    0.42
  -9   3   6    2.52    0.41
  -9   3   6    1.97    0.43
   8  -3  -6    4.01    0.54
  -8   3   6    5.05    0.49
  -8   3   6    5.01    0.53
   7  -3  -6   -0.03    0.11
  -7   3   6   -0.03    0.16
  -7   3   6    0.02    0.13
   6  -3  -6   10.40    0.73
  -6   3   6   10.80    0.73
  -6   3   6   10.86    0.75
   5  -3  -6    5.53    0.46
  -5   3   6    6.68    0.54
  -5   3   6    6.37    0.48
   4  -3  -6   45.29    2.25
   4  -3  -6   47.40    2.27
  -4   3   6   49.03    2.37
  -4   3   6   47.51    2.21
   3  -3  -6    1.53    0.21
   3  -3  -6    1.73    0.23
  -3   3   6    1.81    0.29
  -3   3   6    1.50    0.18
   2  -3  -6    0.43    0.10
   2  -3  -6    0.28    0.10
  -2   3   6    0.63    0.18
  -2   3   6    0.32    0.10
   1  -3  -6    0.49    0.12
   1  -3  -6    0.62    0.12
  -1   3   6    0.43    0.16
  -1   3   6    0.39    0.11
   0  -3  -6    0.41    0.10
   0  -3  -6    0.48    0.13
   0   3   6    0.53    0.13
   0   3   6    0.52    0.17
  -1  -3  -6    0.74    0.18
  -1  -3  -6    0.95    0.13
   1   3   6    0.87    0.19
   1   3   6    0.93    0.23
  -2  -3  -6    0.38    0.17
   2   3   6    0.11    0.11
   2   3   6    0.15    0.14
   2   3   6    0.24    0.08
  -3  -3  -6   11.41    0.77
   3   3   6   12.77    0.83
   3   3   6   12.45    0.82
   3   3   6   12.22    0.63
  -4  -3  -6    5.94    0.58
   4   3   6    6.61    0.56
   4   3   6    6.70    0.40
   4   3   6    6.14    0.56
  -5  -3  -6   28.12    1.53
   5   3   6   24.66    1.49
   5   3   6   24.90    1.52
   5   3   6   27.97    1.31
  -6  -3  -6    4.47    0.61
   6   3   6    4.63    0.51
   6   3   6    4.88    0.64
   6   3   6    6.08    0.41
  -7  -3  -6    0.07    0.29
   7   3   6    0.20    0.19
   7   3   6    0.12    0.20
   7   3   6    0.28    0.13
  -8  -3  -6    0.18    0.29
   8   3   6    0.02    0.21
   8   3   6    0.10    0.14
  -9  -3  -6    3.05    0.67
   9   3   6    2.11    0.49
   9   3   6    2.42    0.34
  12  -4  -6   -0.03    0.21
  11  -4  -6    5.00    0.62
  11  -4  -6    2.32    0.54
 -11   4   6    3.49    0.56
  10  -4  -6   18.31    1.28
 -10   4   6   17.87    1.21
 -10   4   6   18.48    1.22
   9  -4  -6    1.05    0.32
  -9   4   6    1.92    0.40
  -9   4   6    1.18    0.32
   8  -4  -6    1.51    0.34
  -8   4   6    1.19    0.31
  -8   4   6    1.50    0.33
   7  -4  -6    0.08    0.15
  -7   4   6    0.26    0.19
  -7   4   6    0.30    0.17
   6  -4  -6    9.92    0.70
  -6   4   6    9.61    0.66
  -6   4   6    9.81    0.75
   5  -4  -6   16.12    0.95
  -5   4   6   15.62    1.03
  -5   4   6   16.51    0.91
   4  -4  -6   16.36    0.93
  -4   4   6   17.79    1.06
  -4   4   6   16.22    0.88
  -4   4   6   16.09    0.88
   3  -4  -6    0.74    0.14
   3  -4  -6    0.74    0.17
  -3   4   6    0.44    0.12
  -3   4   6    0.61    0.21
   2  -4  -6   13.77    0.69
   2  -4  -6   14.27    0.76
  -2   4   6   14.01    0.90
  -2   4   6   13.22    0.75
   1  -4  -6    2.68    0.21
   1  -4  -6    2.83    0.25
  -1   4   6    2.61    0.26
  -1   4   6    2.86    0.39
   0  -4  -6   10.29    0.56
   0  -4  -6   10.29    0.57
   0   4   6    8.92    0.60
   0   4   6    9.24    0.70
  -1  -4  -6    5.44    0.40
  -1  -4  -6    5.58    0.36
   1   4   6    4.93    0.49
   1   4   6    4.70    0.42
  -2  -4  -6   22.21    1.19
   2   4   6   22.43    1.10
   2   4   6   22.12    1.29
   2   4   6   23.05    1.26
  -3  -4  -6    1.32    0.30
   3   4   6    1.53    0.30
   3   4   6    1.34    0.29
   3   4   6    1.10    0.16
  -4  -4  -6    9.61    0.71
   4   4   6    8.00    0.51
   4   4   6    8.78    0.69
   4   4   6    9.46    0.72
  -5  -4  -6    8.97    0.73
   5   4   6    8.43    0.67
   5   4   6    7.80    0.50
   5   4   6    6.87    0.66
  -6  -4  -6    2.07    0.43
   6   4   6    2.21    0.42
   6   4   6    2.71    0.43
   6   4   6    1.97    0.25
  -7  -4  -6    2.77    0.54
   7   4   6    1.83    0.44
   7   4   6    2.53    0.43
   7   4   6    3.49    0.34
  -8  -4  -6    0.36    0.38
   8   4   6   -0.13    0.25
   8   4   6   -0.13    0.13
  -9  -4  -6    0.33    0.38
   9   4   6    0.03    0.28
   9   4   6    0.05    0.16
  11  -5  -6   10.47    0.95
  10  -5  -6    1.25    0.36
 -10   5   6    1.31    0.37
   9  -5  -6    9.92    0.85
  -9   5   6   10.73    0.88
   8  -5  -6   -0.02    0.16
  -8   5   6   -0.04    0.17
  -8   5   6    0.21    0.22
   7  -5  -6   -0.06    0.11
  -7   5   6    0.14    0.18
  -7   5   6    0.01    0.12
   6  -5  -6    0.36    0.16
  -6   5   6    0.12    0.17
  -6   5   6    0.02    0.12
   5  -5  -6    1.18    0.24
  -5   5   6    2.04    0.29
  -5   5   6    1.47    0.33
  -5   5   6    1.93    0.25
   4  -5  -6    2.70    0.33
  -4   5   6    2.16    0.21
  -4   5   6    1.81    0.35
  -4   5   6    2.18    0.28
   3  -5  -6    0.40    0.15
   3  -5  -6    0.33    0.10
  -3   5   6    0.52    0.22
  -3   5   6    0.58    0.14
   2  -5  -6   30.46    1.47
   2  -5  -6   28.67    1.37
  -2   5   6   29.43    1.65
  -2   5   6   29.78    1.48
   1  -5  -6    0.45    0.10
   1  -5  -6    0.28    0.13
  -1   5   6    0.50    0.21
  -1   5   6    0.30    0.13
   0  -5  -6    0.04    0.10
   0  -5  -6    0.24    0.11
   0   5   6    0.01    0.14
   0   5   6   -0.07    0.09
  -1  -5  -6    8.56    0.50
  -1  -5  -6    8.03    0.53
   1   5   6    8.09    0.59
   1   5   6    7.63    0.66
  -2  -5  -6    0.06    0.16
   2   5   6   -0.05    0.15
   2   5   6    0.17    0.11
   2   5   6    0.03    0.11
  -3  -5  -6   13.03    0.87
   3   5   6   14.46    0.77
   3   5   6   14.80    0.95
   3   5   6   14.94    0.98
  -4  -5  -6    4.46    0.51
   4   5   6    4.30    0.34
   4   5   6    4.42    0.56
   4   5   6    3.92    0.51
  -5  -5  -6    0.00    0.24
   5   5   6    0.09    0.12
   5   5   6    0.08    0.17
   5   5   6    0.05    0.17
  -6  -5  -6    0.19    0.27
   6   5   6    0.18    0.14
   6   5   6    0.24    0.18
   6   5   6   -0.02    0.20
  -7  -5  -6    0.91    0.36
   7   5   6    1.20    0.23
   7   5   6    0.88    0.33
  -8  -5  -6    1.75    0.53
   8   5   6    0.74    0.35
   8   5   6    1.44    0.26
   9   5   6    0.93    0.23
   9   5   6    0.46    0.35
  11  -6  -6    2.27    0.54
  10  -6  -6    2.06    0.49
 -10   6   6    2.51    0.53
   9  -6  -6    0.03    0.21
  -9   6   6    0.00    0.22
   8  -6  -6    1.51    0.37
  -8   6   6    0.95    0.35
   7  -6  -6    1.38    0.30
  -7   6   6    1.00    0.35
   6  -6  -6    2.11    0.37
  -6   6   6    1.49    0.38
   5  -6  -6    0.14    0.14
  -5   6   6    0.02    0.11
  -5   6   6    0.02    0.18
   4  -6  -6    2.44    0.33
  -4   6   6    3.21    0.50
  -4   6   6    3.15    0.32
   3  -6  -6    1.50    0.27
  -3   6   6    1.02    0.21
  -3   6   6    1.55    0.34
   2  -6  -6   14.86    0.80
   2  -6  -6   12.71    0.66
  -2   6   6   11.87    0.93
  -2   6   6   14.24    0.81
   1  -6  -6   18.80    0.91
   1  -6  -6   18.90    1.01
  -1   6   6   19.51    1.06
  -1   6   6   17.90    1.19
   0  -6  -6   12.35    0.71
   0  -6  -6   12.17    0.67
   0   6   6   11.95    0.78
   0   6   6   11.63    0.88
  -1  -6  -6    4.43    0.37
  -1  -6  -6    4.76    0.39
   1   6   6    4.67    0.44
   1   6   6    4.28    0.56
  -2  -6  -6    6.55    0.50
   2   6   6    5.97    0.61
   2   6   6    6.54    0.56
  -3  -6  -6    0.41    0.23
   3   6   6   -0.10    0.11
   3   6   6   -0.01    0.17
   3   6   6   -0.03    0.11
  -4  -6  -6    0.49    0.26
   4   6   6    0.70    0.25
   4   6   6    0.43    0.15
   4   6   6    0.35    0.21
  -5  -6  -6    0.95    0.34
   5   6   6    1.08    0.22
   5   6   6    2.22    0.43
   5   6   6    1.05    0.30
  -6  -6  -6    0.69    0.34
   6   6   6    0.44    0.27
   6   6   6    0.31    0.23
   6   6   6    0.63    0.19
  -7  -6  -6    0.76    0.38
   7   6   6    0.21    0.28
   7   6   6    0.25    0.18
  -8  -6  -6    0.88    0.46
   8   6   6    0.16    0.29
   8   6   6    0.10    0.15
  10  -7  -6    2.84    0.58
 -10   7   6    3.70    0.67
   9  -7  -6    0.63    0.27
  -9   7   6    0.96    0.41
   8  -7  -6    1.05    0.31
  -8   7   6    0.88    0.39
   7  -7  -6    0.04    0.17
  -7   7   6    0.10    0.23
   6  -7  -6    3.47    0.47
  -6   7   6    3.47    0.58
   5  -7  -6    0.58    0.20
  -5   7   6    0.42    0.18
  -5   7   6    0.20    0.26
   4  -7  -6    2.39    0.35
  -4   7   6    2.48    0.35
  -4   7   6    1.18    0.35
   3  -7  -6    2.09    0.32
  -3   7   6    2.30    0.45
  -3   7   6    1.77    0.29
   2  -7  -6   29.16    1.46
  -2   7   6   29.09    1.49
  -2   7   6   24.56    1.63
   1  -7  -6    0.58    0.18
  -1   7   6    0.91    0.31
  -1   7   6    0.44    0.19
   0  -7  -6   12.57    0.68
   0  -7  -6   12.55    0.75
   0   7   6   11.63    0.93
   0   7   6   11.70    0.80
  -1  -7  -6    2.02    0.30
  -1  -7  -6    2.85    0.33
   1   7   6    2.53    0.40
   1   7   6    2.72    0.49
  -2  -7  -6    1.33    0.27
  -2  -7  -6    1.12    0.23
   2   7   6    1.47    0.35
   2   7   6    1.18    0.29
  -3  -7  -6    0.16    0.21
   3   7   6   -0.31    0.11
   3   7   6    0.07    0.17
   3   7   6    0.06    0.18
  -4  -7  -6    0.03    0.22
   4   7   6    0.12    0.18
   4   7   6    0.07    0.17
   4   7   6    0.11    0.15
  -5  -7  -6    3.75    0.56
   5   7   6    2.85    0.35
   5   7   6    3.25    0.52
   5   7   6    3.14    0.55
  -6  -7  -6    1.86    0.47
   6   7   6    1.25    0.26
   6   7   6    2.41    0.44
   6   7   6    1.54    0.42
  -7  -7  -6   -0.05    0.33
   7   7   6    0.25    0.28
   7   7   6    0.04    0.17
   9  -8  -6    1.08    0.35
  -9   8   6    1.96    0.53
   8  -8  -6    2.01    0.44
  -8   8   6    2.98    0.65
   7  -8  -6    0.07    0.17
  -7   8   6    0.13    0.30
   6  -8  -6    1.09    0.29
  -6   8   6    1.57    0.42
   5  -8  -6    0.97    0.26
  -5   8   6    1.45    0.30
  -5   8   6    1.51    0.42
   4  -8  -6    0.39    0.19
  -4   8   6    0.41    0.19
  -4   8   6    0.68    0.31
   3  -8  -6    0.61    0.23
  -3   8   6    0.84    0.22
  -3   8   6    1.01    0.33
   2  -8  -6   -0.02    0.16
  -2   8   6    0.19    0.13
  -2   8   6    0.07    0.20
   1  -8  -6    2.72    0.35
  -1   8   6    2.14    0.35
  -1   8   6    2.51    0.49
   0  -8  -6    5.83    0.50
   0   8   6    5.71    0.75
   0   8   6    6.63    0.56
  -1  -8  -6    0.65    0.20
   1   8   6    1.10    0.37
   1   8   6    0.54    0.22
  -2  -8  -6    1.13    0.26
  -2  -8  -6    1.39    0.30
   2   8   6    1.46    0.41
   2   8   6    1.24    0.31
  -3  -8  -6    1.08    0.29
  -3  -8  -6    0.97    0.24
   3   8   6    0.89    0.29
   3   8   6    1.39    0.41
  -4  -8  -6    0.10    0.24
   4   8   6    0.05    0.19
   4   8   6    0.31    0.23
   4   8   6    0.31    0.26
  -5  -8  -6    0.35    0.30
   5   8   6    0.77    0.24
   5   8   6    0.93    0.34
   5   8   6    0.55    0.30
  -6  -8  -6    0.02    0.34
   6   8   6    0.00    0.19
   6   8   6    0.02    0.22
   8  -9  -6    5.60    0.75
  -8   9   6    4.62    0.81
   7  -9  -6    0.63    0.29
  -7   9   6    0.28    0.33
   6  -9  -6    0.73    0.26
  -6   9   6    1.17    0.41
   5  -9  -6    0.75    0.27
  -5   9   6    0.36    0.21
  -5   9   6    0.94    0.38
   4  -9  -6    0.34    0.19
  -4   9   6   -0.06    0.22
  -4   9   6    0.31    0.18
   3  -9  -6    0.47    0.22
  -3   9   6    0.50    0.31
  -3   9   6    0.42    0.20
   2  -9  -6    0.80    0.26
  -2   9   6    0.50    0.20
  -2   9   6    0.97    0.40
   1  -9  -6   -0.16    0.15
  -1   9   6   -0.03    0.15
  -1   9   6   -0.05    0.22
   0  -9  -6    3.97    0.46
   0   9   6    5.31    0.76
   0   9   6    4.14    0.56
  -1  -9  -6    5.33    0.50
   1   9   6    5.22    0.75
   1   9   6    5.65    0.56
  -2  -9  -6   -0.08    0.18
   2   9   6    0.36    0.24
   2   9   6    0.46    0.32
  -3  -9  -6   -0.05    0.16
   3   9   6    0.04    0.18
   3   9   6    0.16    0.28
  -4  -9  -6    0.47    0.22
   4   9   6    0.20    0.25
   4   9   6    0.28    0.30
   5   9   6    5.98    0.56
   5   9   6    6.77    0.85
   5   9   6    5.89    0.78
   7 -10  -6    2.32    0.47
  -7  10   6    1.28    0.52
   6 -10  -6    0.01    0.20
  -6  10   6    0.50    0.34
   5 -10  -6    2.89    0.47
  -5  10   6    4.72    0.83
  -5  10   6    2.67    0.49
   4 -10  -6   -0.02    0.16
  -4  10   6    0.07    0.16
  -4  10   6    0.02    0.30
   3 -10  -6    0.54    0.25
  -3  10   6    0.69    0.26
  -3  10   6    0.92    0.41
   2 -10  -6    3.71    0.48
  -2  10   6    3.34    0.50
  -2  10   6    3.85    0.69
   1 -10  -6    0.21    0.22
  -1  10   6    0.48    0.24
  -1  10   6    0.45    0.33
   0 -10  -6    0.05    0.21
   0  10   6    0.24    0.23
   0  10   6    0.64    0.36
  -1 -10  -6   -0.04    0.20
   1  10   6    0.29    0.31
   1  10   6    0.06    0.21
  -2 -10  -6    0.38    0.23
   2  10   6    0.10    0.23
   2  10   6   -0.22    0.29
  -3 -10  -6    0.68    0.28
   3  10   6    1.04    0.43
   3  10   6    0.81    0.33
   4  10   6    0.70    0.41
   4  10   6    0.32    0.25
   5 -11  -6    1.14    0.33
  -5  11   6    0.58    0.28
  -5  11   6    0.33    0.37
   4 -11  -6   -0.11    0.21
  -4  11   6   -0.18    0.31
  -4  11   6    0.07    0.20
   3 -11  -6    0.28    0.26
  -3  11   6    0.14    0.18
  -3  11   6    0.31    0.39
   2 -11  -6   -0.09    0.21
  -2  11   6    0.33    0.26
  -2  11   6    0.42    0.34
   1 -11  -6    0.35    0.27
  -1  11   6    0.39    0.34
  -1  11   6    0.55    0.27
   0 -11  -6    0.26    0.24
   0  11   6    0.19    0.23
   0  11   6    0.15    0.34
  -1 -11  -6    0.31    0.25
   1  11   6    0.05    0.20
   1  11   6   -0.04    0.30
   4  13  -7    0.48    0.31
   3  13  -7    0.37    0.28
   3  13  -7    0.26    0.33
  -3 -13   7   -0.04    0.22
   2  13  -7    9.30    1.09
   2  13  -7    7.73    0.78
  -2 -13   7    9.76    0.75
   1  13  -7    1.36    0.46
  -1 -13   7    1.43    0.33
   0  13  -7    4.04    0.76
   0  13  -7    4.32    0.66
   0 -13   7    4.73    0.56
  -1  13  -7    0.72    0.40
  -1  13  -7    0.92    0.36
   1 -13   7    1.10    0.30
  -2  13  -7    0.08    0.37
   2 -13   7   -0.21    0.21
  -3  13  -7   -0.19    0.31
   3 -13   7    0.22    0.24
   6  12  -7    3.58    0.58
   6  12  -7    4.19    0.50
  -6 -12   7    4.22    0.78
   5  12  -7    0.19    0.22
   5  12  -7    0.22    0.27
  -5 -12   7    0.57    0.43
   4  12  -7    2.79    0.39
   4  12  -7    3.23    0.64
   4  12  -7    3.60    0.54
   3  12  -7    0.07    0.26
   3  12  -7    0.29    0.21
   3  12  -7   -0.42    0.17
   2  12  -7    0.25    0.31
   2  12  -7    0.46    0.23
  -2 -12   7    0.32    0.22
   1  12  -7    0.49    0.36
   1  12  -7    0.06    0.22
  -1 -12   7    0.56    0.25
   0  12  -7    2.30    0.43
   0 -12   7    1.88    0.34
  -1  12  -7    1.77    0.44
  -1  12  -7    2.13    0.57
   1 -12   7    1.65    0.33
  -2  12  -7   -0.13    0.28
   2 -12   7    0.22    0.22
  -3  12  -7    0.47    0.37
   3 -12   7   -0.27    0.17
  -4  12  -7    0.70    0.37
   4 -12   7    0.14    0.20
  -5  12  -7    2.13    0.61
   5 -12   7    2.54    0.42
   7  11  -7   -0.12    0.17
   7  11  -7    0.02    0.23
  -7 -11   7    0.01    0.37
   6  11  -7    0.07    0.21
   6  11  -7    0.14    0.18
  -6 -11   7   -0.38    0.27
   5  11  -7    0.42    0.18
   5  11  -7    0.55    0.27
  -5 -11   7    0.39    0.33
   4  11  -7    0.31    0.24
   4  11  -7    0.68    0.23
   4  11  -7    0.33    0.25
  -4 -11   7    0.39    0.32
   3  11  -7    0.07    0.23
   3  11  -7    0.71    0.28
   3  11  -7    0.74    0.24
  -3 -11   7    0.34    0.30
   2  11  -7   -0.08    0.19
   2  11  -7    0.31    0.28
   2  11  -7    0.20    0.17
  -2 -11   7    0.17    0.21
   1  11  -7    1.84    0.41
   1  11  -7    1.61    0.46
  -1 -11   7    3.07    0.40
   0  11  -7   16.06    1.10
   0  11  -7   16.11    1.24
   0 -11   7   15.84    0.95
  -1  11  -7    0.12    0.31
  -1  11  -7    0.80    0.28
   1 -11   7    0.38    0.21
  -2  11  -7    3.06    0.60
   2 -11   7    1.97    0.34
  -3  11  -7   -0.02    0.23
   3 -11   7    0.20    0.20
  -4  11  -7    0.23    0.28
   4 -11   7   -0.41    0.14
  -5  11  -7    0.61    0.37
   5 -11   7    0.97    0.27
  -6  11  -7    2.67    0.62
   6 -11   7    1.99    0.37
   8  10  -7    0.08    0.23
   8  10  -7    0.07    0.19
  -8 -10   7    0.07    0.36
   7  10  -7   15.86    0.95
   7  10  -7   14.02    1.00
  -7 -10   7   14.60    1.31
   6  10  -7   -0.02    0.13
   6  10  -7    0.07    0.20
  -6 -10   7   -0.03    0.30
   5  10  -7   -0.01    0.17
   5  10  -7    0.06    0.14
  -5 -10   7   -0.48    0.21
   4  10  -7    0.33    0.17
   4  10  -7    0.77    0.27
   4  10  -7    0.69    0.26
  -4 -10   7    0.26    0.28
   3  10  -7    2.55    0.32
   3  10  -7    2.03    0.41
   3  10  -7    2.04    0.37
  -3 -10   7    2.56    0.49
   2  10  -7    0.38    0.23
   2  10  -7    0.40    0.16
   2  10  -7    0.40    0.25
  -2 -10   7    0.45    0.25
   1  10  -7    0.50    0.29
   1  10  -7    0.84    0.26
  -1 -10   7    1.00    0.30
  -1 -10   7    1.14    0.24
   0  10  -7    4.28    0.54
   0  10  -7    3.77    0.63
   0  10  -7    4.72    0.49
   0 -10   7    4.31    0.42
  -1  10  -7    0.12    0.18
  -1  10  -7   -0.07    0.24
  -1  10  -7   -0.02    0.19
   1 -10   7    0.08    0.15
  -2  10  -7    0.11    0.23
   2 -10   7    0.06    0.16
  -3  10  -7    0.14    0.25
   3 -10   7    0.16    0.18
  -4  10  -7    0.26    0.26
   4 -10   7    0.05    0.16
  -5  10  -7    0.35    0.29
   5 -10   7    0.01    0.16
  -6  10  -7    3.86    0.72
   6 -10   7    5.32    0.62
  -7  10  -7    1.72    0.54
   7 -10   7    2.24    0.43
   9   9  -7   -0.31    0.21
   9   9  -7    0.23    0.21
  -9  -9   7    0.13    0.39
   8   9  -7    1.49    0.31
   8   9  -7    1.58    0.36
  -8  -9   7    1.35    0.51
   7   9  -7    0.11    0.20
   7   9  -7    0.14    0.18
  -7  -9   7    0.35    0.32
   6   9  -7    0.26    0.17
   6   9  -7    0.47    0.20
  -6  -9   7    0.15    0.31
   5   9  -7    0.01    0.16
   5   9  -7   -0.05    0.10
   5   9  -7   -0.18    0.15
  -5  -9   7    0.03    0.23
   4   9  -7    0.12    0.16
   4   9  -7    0.08    0.12
   4   9  -7    0.10    0.15
  -4  -9   7   -0.08    0.18
   3   9  -7   -0.02    0.15
   3   9  -7    0.17    0.15
   3   9  -7    0.07    0.13
  -3  -9   7    0.12    0.20
   2   9  -7    2.94    0.41
   2   9  -7    3.40    0.34
   2   9  -7    2.75    0.46
  -2  -9   7    2.68    0.47
   1   9  -7    4.59    0.59
   1   9  -7    5.40    0.50
   1   9  -7    4.23    0.49
   1   9  -7    4.87    0.38
   0   9  -7    8.12    0.66
   0   9  -7   10.25    0.82
   0   9  -7    8.75    0.68
   0  -9   7    8.31    0.57
  -1   9  -7    2.71    0.40
  -1   9  -7    2.42    0.40
  -1   9  -7    2.05    0.43
   1  -9   7    2.84    0.33
  -2   9  -7    2.60    0.50
  -2   9  -7    3.40    0.43
   2  -9   7    3.96    0.37
  -3   9  -7    0.85    0.21
  -3   9  -7    0.63    0.28
   3  -9   7    0.83    0.22
  -4   9  -7    3.62    0.62
  -4   9  -7    3.08    0.32
   4  -9   7    3.20    0.40
  -5   9  -7    4.38    0.40
  -5   9  -7    4.43    0.70
   5  -9   7    4.70    0.46
  -6   9  -7    0.32    0.30
   6  -9   7    0.94    0.28
  -7   9  -7    8.80    0.93
   7  -9   7    8.96    0.74
  -8   9  -7    2.13    0.55
   8  -9   7    1.85    0.39
  10   8  -7    0.28    0.25
  10   8  -7   -0.05    0.16
 -10  -8   7    0.72    0.44
   9   8  -7    1.06    0.27
   9   8  -7    1.04    0.32
  -9  -8   7    1.43    0.54
   8   8  -7    0.81    0.22
   8   8  -7    0.59    0.25
  -8  -8   7    0.80    0.43
   7   8  -7    4.30    0.40
   7   8  -7    3.86    0.47
  -7  -8   7    3.59    0.70
   6   8  -7    0.18    0.15
   6   8  -7    0.41    0.19
  -6  -8   7    0.15    0.28
   5   8  -7    0.83    0.20
   5   8  -7    0.57    0.19
   5   8  -7    0.75    0.19
  -5  -8   7    0.45    0.29
   4   8  -7    2.69    0.34
   4   8  -7    2.80    0.28
   4   8  -7    2.06    0.33
  -4  -8   7    3.69    0.58
   3   8  -7    4.57    0.46
   3   8  -7    4.38    0.42
   3   8  -7    4.84    0.36
  -3  -8   7    5.76    0.59
   2   8  -7    1.99    0.39
   2   8  -7    1.74    0.28
   2   8  -7    2.16    0.24
   2   8  -7    1.85    0.33
   1   8  -7   17.76    1.13
   1   8  -7   17.08    1.08
   1   8  -7   18.41    1.04
   1   8  -7   16.78    0.89
   0   8  -7    0.08    0.15
   0   8  -7    0.13    0.21
   0   8  -7    0.20    0.16
   0  -8   7    0.41    0.15
  -1   8  -7   25.76    1.49
  -1   8  -7   21.94    1.29
   1  -8   7   25.32    1.23
  -2   8  -7    4.09    0.58
  -2   8  -7    4.75    0.42
   2  -8   7    6.45    0.43
  -3   8  -7    0.02    0.10
  -3   8  -7    0.63    0.27
   3  -8   7    0.24    0.14
  -4   8  -7    2.01    0.43
  -4   8  -7    2.02    0.30
   4  -8   7    1.94    0.28
  -5   8  -7    1.90    0.32
  -5   8  -7    2.13    0.46
   5  -8   7    1.83    0.32
  -6   8  -7    2.31    0.52
  -6   8  -7    1.87    0.33
   6  -8   7    1.40    0.29
  -7   8  -7    0.28    0.33
  -7   8  -7    0.23    0.21
   7  -8   7    0.05    0.17
  -8   8  -7   -0.15    0.28
  -8   8  -7    0.07    0.26
   8  -8   7    0.11    0.18
  -9   8  -7    1.72    0.55
  10   7  -7    0.15    0.20
  10   7  -7   -0.13    0.17
 -10  -7   7   -0.16    0.31
   9   7  -7    0.95    0.28
   9   7  -7    0.80    0.26
  -9  -7   7    1.09    0.53
   8   7  -7    0.32    0.16
   8   7  -7    0.11    0.16
  -8  -7   7   -0.48    0.22
   7   7  -7    2.11    0.31
   7   7  -7    2.29    0.35
  -7  -7   7    2.72    0.61
   6   7  -7    0.11    0.13
   6   7  -7    0.04    0.12
  -6  -7   7    0.01    0.24
   5   7  -7    2.53    0.30
   5   7  -7    2.94    0.31
   5   7  -7    2.76    0.34
  -5  -7   7    3.55    0.59
   4   7  -7   13.51    0.80
   4   7  -7   14.99    0.87
   4   7  -7   16.55    0.88
  -4  -7   7   14.48    1.06
   3   7  -7    0.41    0.15
   3   7  -7    0.19    0.11
   3   7  -7    0.13    0.19
   3   7  -7    0.38    0.16
   2   7  -7    0.31    0.15
   2   7  -7    0.42    0.21
   2   7  -7    0.38    0.14
   2   7  -7    0.57    0.13
   1   7  -7   20.81    1.21
   1   7  -7   18.99    1.17
   1   7  -7   20.06    1.01
   1   7  -7   22.61    1.15
   0   7  -7    0.15    0.13
   0   7  -7    0.06    0.12
   0   7  -7    0.58    0.23
  -1   7  -7    8.16    0.70
  -1   7  -7    8.81    0.59
   1  -7   7    8.76    0.52
  -2   7  -7    3.74    0.52
  -2   7  -7    3.74    0.33
   2  -7   7    3.31    0.31
  -3   7  -7    1.28    0.23
  -3   7  -7    1.33    0.32
   3  -7   7    1.67    0.23
  -4   7  -7    0.88    0.22
  -4   7  -7    0.58    0.27
   4  -7   7    1.02    0.20
  -5   7  -7    0.01    0.19
  -5   7  -7    0.07    0.17
   5  -7   7    0.11    0.12
  -6   7  -7    0.11    0.25
  -6   7  -7    0.05    0.19
   6  -7   7    0.06    0.13
  -7   7  -7   -0.15    0.19
  -7   7  -7   -0.04    0.22
   7  -7   7    0.04    0.16
  -8   7  -7    0.13    0.31
  -8   7  -7   -0.31    0.23
   8  -7   7    0.36    0.21
  -9   7  -7   -0.35    0.25
   9  -7   7    0.50    0.42
  11   6  -7    0.35    0.23
  11   6  -7    0.00    0.20
 -11  -6   7    0.08    0.41
  10   6  -7    1.85    0.38
  10   6  -7    2.24    0.38
 -10  -6   7    1.91    0.65
   9   6  -7    1.23    0.31
   9   6  -7    1.32    0.28
  -9  -6   7    0.48    0.40
   8   6  -7   14.87    0.93
   8   6  -7   15.75    0.97
  -8  -6   7   15.43    1.28
   7   6  -7    0.18    0.15
   7   6  -7    0.23    0.15
  -7  -6   7    0.51    0.34
   6   6  -7    3.19    0.38
   6   6  -7    3.00    0.35
  -6  -6   7    2.29    0.49
   5   6  -7   39.96    1.92
   5   6  -7   39.37    1.92
  -5  -6   7   38.84    2.21
  -5  -6   7   39.53    1.89
   4   6  -7    5.33    0.39
   4   6  -7    4.95    0.40
   4   6  -7    4.80    0.37
  -4  -6   7    5.30    0.57
   3   6  -7    0.28    0.19
   3   6  -7    0.24    0.12
   3   6  -7    0.12    0.12
   3   6  -7    0.26    0.10
   2   6  -7   26.11    1.31
   2   6  -7   26.16    1.38
   2   6  -7   25.01    1.22
   2   6  -7   25.64    1.44
   1   6  -7    2.69    0.36
   1   6  -7    2.33    0.29
   1   6  -7    2.10    0.18
   1   6  -7    1.97    0.32
   0   6  -7   14.03    0.82
   0   6  -7   13.16    0.89
   0   6  -7   13.56    0.82
   0  -6   7   14.28    0.71
  -1   6  -7    0.83    0.25
  -1   6  -7    1.06    0.19
   1  -6   7    0.93    0.14
  -2   6  -7   12.53    0.89
  -2   6  -7   12.11    0.71
   2  -6   7   12.87    0.68
  -3   6  -7    0.11    0.18
  -3   6  -7    0.18    0.14
   3  -6   7    0.03    0.08
  -4   6  -7    0.73    0.21
  -4   6  -7    0.57    0.25
   4  -6   7    0.88    0.18
  -5   6  -7   -0.06    0.17
  -5   6  -7   -0.22    0.18
   5  -6   7    0.08    0.11
  -6   6  -7    5.89    0.56
  -6   6  -7    6.35    0.67
   6  -6   7    6.65    0.54
  -7   6  -7    0.14    0.25
  -7   6  -7    0.00    0.22
   7  -6   7    0.09    0.17
  -8   6  -7    3.89    0.57
   8  -6   7    3.58    0.50
  -9   6  -7   -0.03    0.31
   9  -6   7   -0.15    0.20
   9  -6   7   -0.36    0.26
 -10   6  -7    4.36    0.70
  10  -6   7    4.10    0.73
  11   5  -7    0.72    0.30
  11   5  -7    0.78    0.27
 -11  -5   7    0.92    0.48
  10   5  -7    1.46    0.30
  10   5  -7    1.35    0.36
 -10  -5   7    1.25    0.54
   9   5  -7    0.37    0.20
   9   5  -7    0.14    0.15
  -9  -5   7    0.14    0.35
   8   5  -7    8.55    0.60
   8   5  -7    7.42    0.63
  -8  -5   7    8.61    0.89
   7   5  -7    2.73    0.36
   7   5  -7    2.32    0.30
  -7  -5   7    3.05    0.59
   6   5  -7   28.43    1.41
   6   5  -7   28.51    1.47
  -6  -5   7   26.59    1.70
   5   5  -7    1.30    0.20
   5   5  -7    1.15    0.23
  -5  -5   7    1.00    0.16
  -5  -5   7    1.09    0.33
   4   5  -7    1.97    0.24
   4   5  -7    2.74    0.45
   4   5  -7    2.41    0.23
  -4  -5   7    2.14    0.27
   3   5  -7    0.90    0.24
   3   5  -7    0.96    0.20
   3   5  -7    0.99    0.15
   3   5  -7    1.15    0.17
   2   5  -7   24.43    1.24
   2   5  -7   25.64    1.37
   2   5  -7   24.94    1.18
   2   5  -7   24.84    1.32
   1   5  -7   -0.01    0.10
   1   5  -7    0.07    0.05
   1   5  -7   -0.10    0.10
   1   5  -7    0.06    0.08
   0   5  -7    0.82    0.11
   0   5  -7    0.35    0.13
   0   5  -7    0.72    0.19
  -1   5  -7   10.43    0.60
  -1   5  -7    8.80    0.69
   1  -5   7   10.04    0.52
  -2   5  -7    0.02    0.10
  -2   5  -7    0.13    0.16
   2  -5   7    0.05    0.08
  -3   5  -7   11.80    0.73
  -3   5  -7   11.75    0.87
   3  -5   7   13.10    0.69
  -4   5  -7    4.60    0.44
  -4   5  -7    5.50    0.57
   4  -5   7    4.76    0.38
  -5   5  -7    1.67    0.32
  -5   5  -7    1.39    0.35
   5  -5   7    1.24    0.23
  -6   5  -7    1.16    0.31
  -6   5  -7    1.00    0.32
   6  -5   7    1.30    0.25
  -7   5  -7    3.82    0.53
   7  -5   7    4.33    0.52
   7  -5   7    4.92    0.69
  -8   5  -7   11.65    0.89
   8  -5   7    9.57    0.93
   8  -5   7    9.45    0.77
  -9   5  -7    0.63    0.39
   9  -5   7    0.61    0.36
   9  -5   7    0.43    0.37
   9  -5   7    0.36    0.26
 -10   5  -7    0.16    0.38
  10  -5   7    0.08    0.31
  10  -5   7    0.24    0.30
  12   4  -7    1.73    0.44
 -12  -4   7    2.83    0.80
  11   4  -7    4.00    0.54
  11   4  -7    5.10    0.67
 -11  -4   7    5.61    0.96
  10   4  -7    2.74    0.49
  10   4  -7    2.10    0.35
 -10  -4   7    2.42    0.64
   9   4  -7    0.15    0.18
   9   4  -7    0.57    0.19
  -9  -4   7    0.41    0.35
   8   4  -7   16.65    1.08
   8   4  -7   17.79    0.99
  -8  -4   7   18.45    1.35
   7   4  -7   -0.10    0.10
   7   4  -7   -0.02    0.10
  -7  -4   7   -0.03    0.20
   6   4  -7    1.12    0.17
   6   4  -7    0.74    0.20
  -6  -4   7    1.44    0.39
   5   4  -7    6.98    0.45
   5   4  -7    8.16    0.53
  -5  -4   7    7.60    0.68
  -5  -4   7    7.33    0.43
   4   4  -7    1.78    0.34
   4   4  -7    1.79    0.18
   4   4  -7    2.10    0.26
  -4  -4   7    1.91    0.23
   3   4  -7    1.74    0.17
   3   4  -7    1.08    0.25
   3   4  -7    1.21    0.17
  -3  -4   7    1.21    0.20
   2   4  -7    5.82    0.34
   2   4  -7    6.04    0.37
   2   4  -7    5.71    0.47
  -2  -4   7    6.05    0.45
   1   4  -7    5.13    0.38
   1   4  -7    4.76    0.41
   1   4  -7    4.18    0.25
   0   4  -7    0.06    0.09
   0   4  -7    0.01    0.10
   0   4  -7    0.08    0.05
  -1   4  -7    0.00    0.08
  -1   4  -7    0.03    0.11
   1  -4   7    0.33    0.08
  -2   4  -7   11.28    0.68
  -2   4  -7   12.34    0.82
   2  -4   7   11.75    0.60
  -3   4  -7   15.25    0.97
  -3   4  -7   13.69    0.83
   3  -4   7   14.13    0.75
  -4   4  -7   11.49    0.86
  -4   4  -7   12.01    0.78
   4  -4   7   11.75    0.67
  -5   4  -7   23.90    1.36
   5  -4   7   24.70    1.28
   5  -4   7   25.09    1.50
  -6   4  -7    1.40    0.35
   6  -4   7    1.92    0.42
   6  -4   7    1.85    0.29
  -7   4  -7    2.92    0.48
   7  -4   7    2.24    0.47
   7  -4   7    1.31    0.38
   7  -4   7    2.19    0.34
  -8   4  -7   14.19    1.02
   8  -4   7   13.45    1.07
   8  -4   7   15.92    0.97
   8  -4   7   12.32    1.10
  -9   4  -7   10.79    0.94
   9  -4   7   12.61    1.05
   9  -4   7   11.62    0.88
   9  -4   7   12.59    1.10
 -10   4  -7   -0.42    0.37
  10  -4   7   -0.09    0.24
  10  -4   7    0.11    0.29
  12   3  -7    6.56    0.81
 -12  -3   7    7.15    1.16
  11   3  -7    6.57    0.75
  11   3  -7    6.73    0.77
 -11  -3   7    6.31    1.05
  10   3  -7    1.41    0.29
  10   3  -7    2.55    0.44
 -10  -3   7    1.69    0.56
   9   3  -7   -0.06    0.14
   9   3  -7    0.05    0.12
  -9  -3   7    0.05    0.26
   8   3  -7    3.60    0.48
   8   3  -7    2.84    0.33
  -8  -3   7    3.43    0.63
   7   3  -7    1.15    0.19
   7   3  -7    0.53    0.20
  -7  -3   7    0.63    0.29
   6   3  -7    3.95    0.37
   6   3  -7    3.24    0.26
  -6  -3   7    2.64    0.46
  -6  -3   7    3.01    0.20
   5   3  -7   10.10    0.65
   5   3  -7   10.46    0.55
  -5  -3   7   10.97    0.81
  -5  -3   7    9.91    0.55
   4   3  -7    0.04    0.05
   4   3  -7    0.03    0.12
   4   3  -7   -0.04    0.08
  -4  -3   7    0.03    0.06
   3   3  -7   21.57    1.23
   3   3  -7   22.92    1.04
   3   3  -7   21.35    1.09
  -3  -3   7   22.55    1.14
   2   3  -7   37.38    1.78
   2   3  -7   40.05    1.93
  -2  -3   7   39.38    1.90
   1   3  -7  100.81    4.53
   1   3  -7  104.19    4.66
  -1  -3   7  103.81    4.72
   0   3  -7   11.45    0.66
   0   3  -7   12.08    0.55
   0  -3   7   12.11    0.76
  -1   3  -7   10.83    0.61
   1  -3   7    8.92    0.68
   1  -3   7   10.22    0.49
  -2   3  -7   30.37    1.53
   2  -3   7   30.77    1.41
   2  -3   7   30.80    1.65
  -3   3  -7    7.40    0.52
   3  -3   7    6.56    0.57
   3  -3   7    6.01    0.39
  -4   3  -7    0.08    0.19
   4  -3   7   -0.14    0.07
   4  -3   7   -0.07    0.10
  -5   3  -7   11.01    0.78
   5  -3   7   11.64    0.69
   5  -3   7   11.22    0.85
  -6   3  -7    0.77    0.32
   6  -3   7    0.27    0.21
   6  -3   7    0.23    0.13
   6  -3   7    0.43    0.21
  -7   3  -7    0.15    0.30
   7  -3   7   -0.35    0.14
   7  -3   7   -0.06    0.19
   7  -3   7    0.01    0.19
  -8   3  -7    5.36    0.73
   8  -3   7    5.29    0.50
   8  -3   7    5.07    0.67
   8  -3   7    4.25    0.67
  -9   3  -7    0.65    0.38
   9  -3   7    0.15    0.26
   9  -3   7    0.45    0.27
   9  -3   7    0.18    0.20
 -10   3  -7   -0.46    0.37
  10  -3   7   -0.15    0.29
  10  -3   7   -0.20    0.31
  12   2  -7   21.89    1.46
 -12  -2   7   21.07    1.71
  11   2  -7    1.41    0.37
  11   2  -7    1.69    0.43
 -11  -2   7    0.65    0.39
  10   2  -7    2.63    0.38
  10   2  -7    3.49    0.54
 -10  -2   7    4.77    0.81
   9   2  -7   20.63    1.13
   9   2  -7   21.56    1.30
  -9  -2   7   19.79    1.47
   8   2  -7   18.74    1.01
   8   2  -7   18.40    1.16
  -8  -2   7   19.44    1.35
   7   2  -7    3.41    0.28
   7   2  -7    3.92    0.46
  -7  -2   7    3.04    0.20
  -7  -2   7    2.17    0.45
   6   2  -7    0.46    0.10
   6   2  -7    0.34    0.16
  -6  -2   7    0.51    0.10
  -6  -2   7    0.83    0.27
   5   2  -7   10.27    0.67
   5   2  -7   11.35    0.55
  -5  -2   7   10.78    0.81
  -5  -2   7   10.63    0.59
   4   2  -7    6.73    0.45
   4   2  -7    5.80    0.52
   4   2  -7    6.58    0.33
  -4  -2   7    6.51    0.42
   3   2  -7    5.34    0.44
   3   2  -7    5.74    0.37
  -3  -2   7    5.66    0.40
   2   2  -7   26.48    1.25
   2   2  -7   25.78    1.34
  -2  -2   7   27.27    1.35
   1   2  -7    0.86    0.16
   1   2  -7    0.72    0.08
  -1  -2   7    0.77    0.18
   0   2  -7   26.57    1.32
   0  -2   7   27.33    1.41
  -1   2  -7   35.18    1.72
   1  -2   7   35.70    1.83
  -2   2  -7    2.54    0.28
   2  -2   7    2.71    0.37
   2  -2   7    2.01    0.14
  -3   2  -7    1.57    0.27
   3  -2   7    1.57    0.28
   3  -2   7    1.65    0.15
   3  -2   7    1.44    0.28
  -4   2  -7    6.26    0.55
   4  -2   7    6.30    0.57
   4  -2   7    6.37    0.40
   4  -2   7    6.71    0.59
  -5   2  -7    1.44    0.34
   5  -2   7    0.22    0.20
   5  -2   7    0.15    0.20
   5  -2   7    0.32    0.14
  -6   2  -7    2.45    0.43
   6  -2   7    1.44    0.35
   6  -2   7    2.49    0.31
   6  -2   7    2.78    0.46
  -7   2  -7   10.12    0.78
   7  -2   7    7.04    0.70
   7  -2   7    7.64    0.58
   7  -2   7    6.26    0.81
  -8   2  -7    0.22    0.34
   8  -2   7   -0.03    0.20
   8  -2   7    0.19    0.28
   8  -2   7    0.23    0.16
  -9   2  -7    4.00    0.67
   9  -2   7    5.05    0.79
   9  -2   7    3.87    0.49
   9  -2   7    5.30    0.72
 -10   2  -7   -0.04    0.43
  10  -2   7    0.27    0.35
  12   1  -7    0.76    0.37
 -12  -1   7    1.32    0.50
  11   1  -7    0.32    0.26
 -11  -1   7    0.69    0.38
  10   1  -7    2.56    0.48
  10   1  -7    2.81    0.38
 -10  -1   7    2.37    0.58
   9   1  -7    0.48    0.18
   9   1  -7    0.54    0.27
  -9  -1   7    0.06    0.25
   8   1  -7    3.38    0.47
   8   1  -7    3.80    0.34
  -8  -1   7    4.46    0.65
   7   1  -7    7.66    0.48
   7   1  -7    7.42    0.61
  -7  -1   7    7.82    0.47
  -7  -1   7    7.95    0.72
   6   1  -7    4.49    0.29
   6   1  -7    4.04    0.41
  -6  -1   7    4.29    0.50
  -6  -1   7    4.29    0.31
   5   1  -7    2.36    0.30
   5   1  -7    2.68    0.17
  -5  -1   7    2.43    0.24
   4   1  -7   -0.03    0.11
   4   1  -7   -0.05    0.06
  -4  -1   7    0.01    0.07
   3   1  -7   86.07    4.13
   3   1  -7   92.12    4.06
  -3  -1   7   90.87    4.10
   2   1  -7    2.32    0.25
   2   1  -7    2.87    0.22
  -2  -1   7    3.06    0.16
  -2  -1   7    3.09    0.17
  -2  -1   7    3.14    0.30
   1   1  -7   18.54    0.86
   1   1  -7   17.94    0.93
  -1  -1   7   17.66    1.01
  -1  -1   7   18.98    0.90
   0   1  -7   13.64    0.74
   0  -1   7   13.29    0.82
   0  -1   7   14.47    0.74
  -1   1  -7   43.19    2.09
   1  -1   7   46.65    2.20
   1  -1   7   42.50    2.10
  -2   1  -7   14.71    0.87
   2  -1   7   16.32    0.91
   2  -1   7   15.65    0.95
   2  -1   7   15.74    0.70
  -3   1  -7   -0.10    0.15
   3  -1   7   -0.03    0.11
   3  -1   7    0.22    0.15
   3  -1   7    0.12    0.05
  -4   1  -7    5.87    0.51
   4  -1   7    5.46    0.51
   4  -1   7    5.43    0.51
   4  -1   7    5.56    0.35
  -5   1  -7    6.96    0.60
   5  -1   7    5.22    0.65
   5  -1   7    7.47    0.63
   5  -1   7    6.66    0.43
  -6   1  -7    0.68    0.33
   6  -1   7    1.12    0.20
   6  -1   7    0.42    0.21
   6  -1   7    0.87    0.29
  -7   1  -7    7.08    0.69
   7  -1   7    6.28    0.80
   7  -1   7    6.30    0.63
   7  -1   7    5.50    0.48
  -8   1  -7    4.60    0.70
   8  -1   7    4.73    0.44
   8  -1   7    4.37    0.68
   8  -1   7    4.03    0.60
  -9   1  -7    7.63    0.85
   9  -1   7    6.11    0.55
   9  -1   7    4.54    0.68
   9  -1   7    6.23    0.86
 -10   1  -7    1.74    0.58
  10  -1   7    1.37    0.46
  12   0  -7    0.37    0.27
 -12   0   7    0.96    0.44
  11   0  -7   -0.01    0.23
 -11   0   7    0.15    0.28
  10   0  -7    1.12    0.37
  10   0  -7    0.68    0.21
 -10   0   7    0.50    0.36
   9   0  -7    2.57    0.35
   9   0  -7    3.57    0.54
  -9   0   7    3.10    0.59
   8   0  -7   -0.01    0.12
   8   0  -7   -0.04    0.10
  -8   0   7    0.15    0.22
  -8   0   7    0.14    0.11
   7   0  -7    0.45    0.14
   7   0  -7    0.55    0.22
  -7   0   7    0.56    0.26
  -7   0   7    0.46    0.14
   6   0  -7   -0.21    0.09
   6   0  -7   -0.04    0.06
  -6   0   7    0.03    0.14
  -6   0   7    0.06    0.09
   5   0  -7   35.82    1.65
   5   0  -7   36.42    1.82
  -5   0   7   36.43    1.77
   4   0  -7   19.77    0.85
   4   0  -7   17.76    0.99
   4   0  -7   18.20    0.84
   4   0  -7   17.66    1.05
  -4   0   7   18.66    1.00
   3   0  -7    1.32    0.22
   3   0  -7    0.91    0.17
  -3   0   7    0.83    0.17
   2   0  -7   12.83    0.72
   2   0  -7   13.53    0.68
  -2   0   7   13.17    0.78
  -2   0   7   12.87    0.61
   1   0  -7   47.96    2.29
   1   0  -7   48.98    2.24
  -1   0   7   51.96    2.42
  -1   0   7   49.97    2.25
   0   0  -7    0.27    0.05
   0   0  -7    0.19    0.10
   0   0   7    0.14    0.07
   0   0   7    0.24    0.13
  -1   0  -7    6.56    0.46
  -1   0  -7    6.76    0.34
   1   0   7    8.10    0.49
   1   0   7    7.36    0.54
  -2   0  -7    4.94    0.42
   2   0   7    5.88    0.28
   2   0   7    6.09    0.50
   2   0   7    4.80    0.42
  -3   0  -7    3.76    0.40
   3   0   7    4.66    0.45
   3   0   7    3.76    0.23
   3   0   7    3.90    0.41
  -4   0  -7   10.17    0.73
   4   0   7    9.67    0.74
   4   0   7   10.28    0.54
   4   0   7    9.71    0.74
  -5   0  -7    9.72    0.75
   5   0   7    9.34    0.77
   5   0   7   11.00    0.58
   5   0   7    9.04    0.75
  -6   0  -7    2.86    0.49
   6   0   7    2.55    0.45
   6   0   7    2.15    0.26
   6   0   7    2.60    0.45
  -7   0  -7    3.53    0.56
   7   0   7    3.34    0.36
   7   0   7    2.26    0.48
   7   0   7    2.19    0.45
  -8   0  -7    0.00    0.36
   8   0   7    0.24    0.23
   8   0   7    0.03    0.22
   8   0   7    0.42    0.16
  -9   0  -7    5.17    0.77
   9   0   7    4.56    0.46
   9   0   7    4.16    0.71
 -10   0  -7   -0.04    0.48
  10   0   7   -0.01    0.28
  12  -1  -7    0.45    0.32
 -12   1   7    0.71    0.39
  11  -1  -7    0.36    0.25
 -11   1   7    0.44    0.31
  10  -1  -7    3.84    0.47
  10  -1  -7    3.70    0.56
 -10   1   7    3.37    0.65
   9  -1  -7    0.62    0.19
   9  -1  -7    0.60    0.25
  -9   1   7    0.28    0.24
   8  -1  -7    1.12    0.30
   8  -1  -7    0.26    0.13
  -8   1   7    0.67    0.18
  -8   1   7    0.84    0.32
   7  -1  -7    0.02    0.08
   7  -1  -7   -0.15    0.10
  -7   1   7   -0.06    0.15
  -7   1   7   -0.06    0.09
   6  -1  -7   33.21    1.76
  -6   1   7   34.22    1.84
  -6   1   7   34.10    1.72
   5  -1  -7    0.93    0.21
  -5   1   7    1.58    0.25
  -5   1   7    1.45    0.29
   4  -1  -7    7.06    0.52
   4  -1  -7    6.79    0.49
  -4   1   7    7.51    0.52
   3  -1  -7   26.58    1.37
   3  -1  -7   26.35    1.35
  -3   1   7   28.47    1.44
  -3   1   7   28.43    1.26
   2  -1  -7   43.31    2.12
   2  -1  -7   47.57    2.11
  -2   1   7   46.05    2.06
  -2   1   7   45.47    2.24
   1  -1  -7    6.58    0.37
   1  -1  -7    6.70    0.41
  -1   1   7    5.89    0.50
  -1   1   7    6.85    0.39
   0  -1  -7    0.55    0.15
   0  -1  -7    0.62    0.09
   0   1   7    0.61    0.19
   0   1   7    0.53    0.12
  -1  -1  -7    4.39    0.26
  -1  -1  -7    4.83    0.39
   1   1   7    5.02    0.38
   1   1   7    5.13    0.45
  -2  -1  -7    7.98    0.55
   2   1   7    7.14    0.60
   2   1   7    8.57    0.41
   2   1   7    7.79    0.57
  -3  -1  -7   18.54    1.08
   3   1   7   19.87    1.12
   3   1   7   19.04    0.89
   3   1   7   18.13    1.13
  -4  -1  -7    0.05    0.20
   4   1   7   -0.03    0.12
   4   1   7    0.03    0.06
   4   1   7    0.01    0.12
  -5  -1  -7    3.76    0.51
[truncated: 295,861 more chars]
